# Supplementary material for: The IMPACT Survey: the economic impact of osteogenesis imperfecta in adults
Source: Orphanet J Rare Dis. 2024 Jun 3;19:222. doi: 10.1186/s13023-024-03218-6 (PMC11149192; doi:10.1186/s13023-024-03218-6)
Supplement: Supplementary file 6 — Supplementary Material 6: Appendix Table 6. Poisson regression analysis of patient-reported characteristics associated with healthcare resource utilisation and cost. This table provides the incidence rate ratios and corresponding 95% confidence intervals derived from Poisson regression analyses of patient reported characteristics associated with healthcare resource utilisation and cost. [file 13023_2024_3218_MOESM6_ESM.xlsx]

## Sheet: Appendix Table 6
	Appendix Table 6: Poisson regression analysis of patient-reported characteristics associated with healthcare resource utilisation and cost a,b
		Frequency of healthcare professional visits in the past 12 months																			Frequency of hospital and in-patient care use in the past 12 months				Frequency of diagnostic tests in the past 12 months									Frequency of OI-related surgeries in an individual's lifetime								Missed workdays in the past 4 weeks	Out-of-pocket spending in the past 4 weeks
		General practitioner/family doctor	Nurse practitioner/care coordinator	Paediatrician	Orthopaedic surgeon/orthopaedist	Nutritionist	Psychotherapist/counsellor	Physiotherapist	Dentist/orthodontist	Audiologist	Ophthalmologist	Gynaecologist/obstetrician	Endocrinologist	Cardiologist	Neurologist	Gastroenterologist	Rheumatologist	Pulmonologist	Rehabilitation therapist/doctor	Occupational therapist	Hospital visits	Hospital nights	Emergency visits	Rehabilitation nights	Blood test	Urine test	X-ray	Computerised tomography scan	Bone density scan	Magnetic resonance imaging scan	Ultrasound scan	Echocardiogram	Audiology test	Rodding	Fracture repairs	Spine	Hearing	Dental	Heart	Basilar invagination	Soft tissue	Missed workdays	Medicine	Physiotherapy	Psychotherapy	Travel to medical appointments	Personal care/support assistance	Total spend of queried catergories
	Age, years
	18–30	-	-	-	-	-	-	-	-	-	-	-	-	-	-	-	-	-	-	-	-	-	-	-	-	-	-	-	-	-	-	-	-	-	-	-	-	-	-	-	-	-	-	-	-	-	-	-
	31–40	0.95(0.88, 1.02)	0.96(0.87, 1.07)	1.00(0.86, 1.16)	0.78(0.69, 0.88)	2.26(1.74, 2.93)	0.98(0.92, 1.04)	0.79(0.76, 0.83)	0.62(0.56, 0.68)	0.83(0.70, 0.99)	1.10(0.87, 1.38)	1.29(1.09, 1.52)	0.94(0.75, 1.18)	0.46(0.36, 0.58)	0.89(0.61, 1.30)	0.91(0.65, 1.30)	2.07(1.61, 2.65)	1.13(0.83, 1.54)	1.61(1.44, 1.81)	0.75(0.67, 0.83)	0.78(0.73, 0.85)	1.00(0.86, 1.16)	0.75(0.64, 0.89)	1.04(0.88, 1.23)	0.87(0.78, 0.96)	1.02(0.87, 1.19)	0.88(0.78, 0.99)	1.05(0.81, 1.37)	0.82(0.62, 1.08)	1.04(0.78, 1.40)	1.06(0.89, 1.26)	1.00(0.76, 1.33)	0.93(0.72, 1.20)	0.81(0.74, 0.88)	0.91(0.85, 0.98)	0.83(0.63, 1.10)	1.65(1.12, 2.44)	1.30(1.11, 1.51)	1.51(0.51, 4.53)	3.39(1.49, 7.73)	2.50(1.88, 3.33)	1.43(1.20, 1.70)	0.94(0.91, 0.96)	1.10(1.06, 1.13)	1.75(1.67, 1.84)	0.84(0.82, 0.87)	19.35(18.42, 20.32)	2.31(2.28, 2.34)
	41–50	1.05(0.97, 1.14)	1.23(1.10, 1.37)	1.15(0.97, 1.36)	0.66(0.58, 0.76)	5.96(4.65, 7.63)	0.77(0.71, 0.83)	0.70(0.67, 0.73)	0.44(0.39, 0.50)	1.06(0.88, 1.27)	2.21(1.79, 2.73)	0.54(0.43, 0.68)	1.12(0.88, 1.42)	0.88(0.70, 1.09)	3.51(2.50, 4.93)	1.92(1.41, 2.62)	2.82(2.21, 3.61)	2.32(1.72, 3.14)	1.28(1.12, 1.46)	0.87(0.78, 0.97)	0.70(0.64, 0.76)	0.73(0.61, 0.88)	0.76(0.63, 0.91)	2.14(1.83, 2.51)	0.91(0.82, 1.02)	0.90(0.76, 1.07)	0.95(0.84, 1.08)	1.17(0.89, 1.55)	0.92(0.68, 1.23)	1.11(0.81, 1.51)	0.75(0.61, 0.92)	0.96(0.71, 1.30)	0.97(0.74, 1.29)	0.91(0.83, 1.00)	1.28(1.19, 1.38)	0.57(0.41, 0.81)	1.97(1.32, 2.94)	1.74(1.49, 2.04)	1.86(0.63, 5.51)	1.36(0.54, 3.40)	2.47(1.83, 3.33)	1.20(0.99, 1.45)	1.19(1.15, 1.22)	1.69(1.63, 1.75)	1.37(1.29, 1.44)	0.49(0.47, 0.51)	10.15(9.64, 10.69)	1.73(1.71, 1.76)
	51–60	0.95(0.87, 1.04)	1.08(0.96, 1.21)	0.19(0.14, 0.27)	0.97(0.85, 1.11)	2.00(1.49, 2.69)	0.63(0.58, 0.70)	0.85(0.81, 0.89)	0.65(0.58, 0.73)	0.50(0.40, 0.63)	2.81(2.26, 3.49)	0.50(0.39, 0.64)	0.76(0.58, 1.00)	0.31(0.23, 0.42)	0.92(0.60, 1.42)	1.17(0.80, 1.71)	1.18(0.86, 1.61)	0.99(0.69, 1.43)	1.85(1.60, 2.13)	0.32(0.27, 0.38)	0.65(0.59, 0.71)	1.08(0.90, 1.29)	0.52(0.42, 0.64)	1.53(1.26, 1.84)	0.85(0.76, 0.96)	0.89(0.75, 1.06)	0.93(0.81, 1.06)	1.03(0.76, 1.39)	1.01(0.74, 1.38)	1.38(1.01, 1.89)	0.69(0.55, 0.86)	0.90(0.65, 1.24)	0.86(0.64, 1.15)	0.67(0.60, 0.74)	1.21(1.12, 1.31)	0.80(0.57, 1.12)	2.32(1.56, 3.46)	2.27(1.94, 2.65)	1.19(0.37, 3.81)	0.57(0.20, 1.63)	2.97(2.20, 4.00)	1.66(1.37, 2.02)	1.51(1.46, 1.56)	1.49(1.44, 1.55)	1.30(1.23, 1.37)	0.79(0.76, 0.82)	41.09(39.11, 43.17)	3.91(3.86, 3.97)
	Over 61	0.83(0.75, 0.92)	1.29(1.14, 1.46)	0.58(0.44, 0.76)	0.67(0.57, 0.79)	0.82(0.56, 1.21)	0.85(0.76, 0.94)	1.01(0.95, 1.06)	0.61(0.54, 0.70)	0.59(0.47, 0.74)	3.05(2.42, 3.85)	0.28(0.21, 0.39)	0.75(0.55, 1.02)	0.33(0.24, 0.46)	1.50(1.03, 2.20)	1.03(0.67, 1.58)	1.13(0.79, 1.62)	1.14(0.77, 1.70)	1.81(1.54, 2.12)	0.66(0.57, 0.76)	0.49(0.43, 0.55)	1.63(1.37, 1.95)	0.39(0.30, 0.50)	1.89(1.53, 2.33)	0.78(0.68, 0.89)	0.62(0.50, 0.76)	0.72(0.62, 0.84)	1.13(0.82, 1.55)	0.83(0.58, 1.19)	1.61(1.14, 2.26)	0.65(0.51, 0.85)	0.63(0.43, 0.93)	0.94(0.67, 1.31)	0.60(0.53, 0.68)	1.86(1.71, 2.02)	0.93(0.64, 1.34)	2.62(1.72, 3.98)	2.52(2.13, 2.98)	4.04(1.32, 12.37)	0.62(0.21, 1.86)	3.44(2.51, 4.70)	1.20(0.89, 1.63)	1.01(0.98, 1.05)	1.60(1.53, 1.66)	0.34(0.30, 0.37)	0.54(0.52, 0.57)	41.61(39.45, 43.88)	2.55(2.51, 2.60)
	Sex
	Male participants	-	-	-	-	-	-	-	-	-	-	-	-	-	-	-	-	-	-	-	-	-	-	-	-	-	-	-	-	-	-	-	-	-	-	-	-	-	-	-	-	-	-	-	-	-	-	-
	Female participants	0.99(0.94, 1.05)	1.03(0.95, 1.11)	0.92(0.81, 1.06)	1.24(1.12, 1.37)	1.00(0.84, 1.17)	1.01(0.95, 1.07)	1.31(1.26, 1.36)	1.34(1.23, 1.46)	1.90(1.62, 2.23)	1.21(1.05, 1.40)	-	1.16(0.97, 1.38)	1.25(1.03, 1.51)	1.96(1.51, 2.53)	1.05(0.82, 1.33)	1.58(1.32, 1.90)	1.21(0.97, 1.51)	1.94(1.73, 2.16)	1.38(1.25, 1.51)	1.23(1.15, 1.32)	0.82(0.73, 0.91)	0.85(0.74, 0.97)	0.92(0.83, 1.03)	1.18(1.09, 1.28)	1.27(1.12, 1.44)	1.06(0.96, 1.16)	0.93(0.77, 1.12)	1.19(0.96, 1.48)	1.07(0.86, 1.33)	1.60(1.36, 1.89)	0.97(0.79, 1.20)	0.91(0.75, 1.09)	0.90(0.84, 0.96)	0.74(0.70, 0.77)	1.62(1.27, 2.07)	0.83(0.68, 1.02)	0.94(0.86, 1.03)	0.39(0.23, 0.68)	0.43(0.27, 0.70)	0.62(0.53, 0.71)	1.36(1.19, 1.56)	1.05(1.03, 1.07)	1.15(1.13, 1.18)	1.05(1.01, 1.09)	1.08(1.05, 1.11)	4.32(4.22, 4.42)	1.85(1.83, 1.87)
	OI severity
	Mild OI	-	-	-	-	-	-	-	-	-	-	-	-	-	-	-	-	-	-	-	-	-	-	-	-	-	-	-	-	-	-	-	-	-	-	-	-	-	-	-	-	-	-	-	-	-	-	-
	Moderate OI	1.16(1.10, 1.23)	1.78(1.63, 1.95)	2.89(2.46, 3.39)	0.69(0.63, 0.76)	1.91(1.58, 2.30)	1.22(1.15, 1.30)	1.67(1.60, 1.73)	1.24(1.14, 1.34)	1.88(1.62, 2.17)	1.03(0.90, 1.17)	1.15(0.99, 1.34)	1.14(0.95, 1.36)	2.14(1.74, 2.63)	0.61(0.49, 0.76)	1.54(1.20, 1.96)	1.76(1.48, 2.10)	3.65(2.70, 4.93)	2.39(2.15, 2.66)	1.93(1.75, 2.14)	0.91(0.85, 0.97)	1.19(1.04, 1.36)	0.88(0.76, 1.01)	1.40(1.21, 1.62)	1.07(0.99, 1.16)	1.29(1.14, 1.45)	1.03(0.94, 1.13)	1.18(0.96, 1.44)	1.20(0.97, 1.48)	1.18(0.95, 1.45)	1.21(1.04, 1.40)	1.26(1.01, 1.58)	0.89(0.74, 1.08)	3.78(3.44, 4.16)	1.98(1.87, 2.10)	1.88(1.43, 2.47)	1.05(0.84, 1.30)	1.21(1.10, 1.33)	0.72(0.41, 1.29)	1.72(0.95, 3.10)	1.02(0.87, 1.19)	2.26(1.96, 2.60)	1.69(1.65, 1.72)	1.03(1.00, 1.05)	2.32(2.22, 2.42)	1.80(1.75, 1.85)	27.85(26.93, 28.81)	3.17(3.13, 3.21)
	Severe OI	1.57(1.46, 1.70)	2.23(2.00, 2.49)	1.63(1.29, 2.05)	0.35(0.30, 0.41)	1.81(1.41, 2.33)	0.91(0.83, 1.00)	2.75(2.63, 2.89)	1.08(0.96, 1.22)	1.23(0.99, 1.52)	0.67(0.54, 0.85)	0.48(0.37, 0.62)	0.77(0.59, 1.01)	0.67(0.47, 0.96)	0.32(0.21, 0.48)	0.61(0.39, 0.97)	0.60(0.43, 0.85)	2.87(2.01, 4.10)	0.81(0.68, 0.96)	1.39(1.21, 1.60)	0.80(0.73, 0.88)	2.35(2.00, 2.75)	0.60(0.49, 0.74)	2.63(2.21, 3.12)	0.81(0.71, 0.91)	0.76(0.63, 0.92)	0.74(0.64, 0.85)	1.00(0.75, 1.34)	0.57(0.40, 0.83)	0.87(0.62, 1.20)	0.72(0.57, 0.92)	1.05(0.76, 1.45)	0.78(0.58, 1.03)	4.06(3.63, 4.54)	1.64(1.51, 1.77)	2.21(1.58, 3.10)	0.94(0.69, 1.29)	1.31(1.14, 1.50)	0.35(0.13, 0.92)	0.33(0.13, 0.88)	0.76(0.59, 0.98)	1.72(1.38, 2.13)	1.70(1.65, 1.75)	1.18(1.14, 1.22)	1.86(1.75, 1.97)	1.56(1.50, 1.62)	7.50(7.21, 7.81)	1.69(1.66, 1.71)
	Clinical symptoms and events
	Pain (did not experience)	-	-	-	-	-	-	-	-	-	-	-	-	-	-	-	-	-	-	-	-	-	-	-	-	-	-	-	-	-	-	-	-	-	-	-	-	-	-	-	-	-	-	-	-	-	-	-
	Pain (experienced)	1.30(1.19, 1.41)	0.54(0.49, 0.59)	0.63(0.52, 0.77)	1.97(1.67, 2.32)	1.12(0.84, 1.49)	0.79(0.73, 0.86)	1.29(1.22, 1.35)	0.90(0.81, 1.00)	1.60(1.34, 1.91)	1.21(0.99, 1.47)	0.93(0.75, 1.15)	0.94(0.73, 1.22)	0.98(0.74, 1.29)	1.33(0.92, 1.92)	1.23(0.86, 1.74)	1.34(1.06, 1.69)	1.32(0.96, 1.82)	1.43(1.22, 1.68)	5.50(4.27, 7.09)	1.46(1.32, 1.62)	0.63(0.53, 0.75)	2.32(1.79, 3.01)	2.64(2.06, 3.37)	1.02(0.90, 1.15)	1.17(0.97, 1.41)	1.27(1.09, 1.47)	0.95(0.71, 1.27)	1.08(0.79, 1.48)	1.40(0.98, 2.00)	1.09(0.87, 1.37)	1.10(0.79, 1.51)	1.02(0.79, 1.33)	1.02(0.93, 1.12)	1.05(0.97, 1.12)	1.95(1.34, 2.83)	0.73(0.55, 0.97)	1.30(1.13, 1.51)	0.44(0.19, 1.00)	0.38(0.20, 0.75)	1.13(0.88, 1.45)	1.45(1.19, 1.76)	1.47(1.42, 1.52)	1.26(1.22, 1.31)	0.92(0.87, 0.98)	1.55(1.49, 1.62)	1.85(1.77, 1.93)	1.77(1.74, 1.80)
		-	-	-	-	-	-	-	-	-	-	-	-	-	-	-	-	-	-	-	-	-	-	-	-	-	-	-	-	-	-	-	-	-	-	-	-	-	-	-	-	-	-	-	-	-	-	-
	Fracture (did not experience)	-	-	-	-	-	-	-	-	-	-	-	-	-	-	-	-	-	-	-	-	-	-	-	-	-	-	-	-	-	-	-	-	-	-	-	-	-	-	-	-	-	-	-	-	-	-	-
	Fracture (experienced)	1.29(1.20, 1.40)	0.99(0.88, 1.10)	2.09(1.76, 2.50)	1.93(1.72, 2.17)	4.59(3.81, 5.53)	1.34(1.23, 1.45)	1.51(1.44, 1.58)	0.94(0.84, 1.06)	2.48(2.09, 2.93)	3.30(2.82, 3.87)	0.62(0.48, 0.79)	1.03(0.80, 1.31)	2.35(1.88, 2.92)	5.73(4.47, 7.35)	6.77(5.33, 8.61)	3.78(3.13, 4.57)	4.65(3.67, 5.91)	3.74(3.33, 4.20)	3.70(3.34, 4.09)	1.46(1.35, 1.59)	4.13(3.58, 4.75)	2.38(2.03, 2.81)	2.69(2.29, 3.16)	1.23(1.11, 1.37)	1.11(0.94, 1.30)	2.32(2.08, 2.59)	2.15(1.70, 2.71)	1.42(1.07, 1.88)	1.77(1.36, 2.29)	0.95(0.78, 1.18)	1.23(0.92, 1.65)	0.72(0.54, 0.97)	0.87(0.78, 0.96)	0.93(0.87, 1.01)	1.15(0.84, 1.59)	1.34(0.98, 1.82)	1.20(1.05, 1.36)	1.76(0.81, 3.83)	1.06(0.44, 2.55)	0.97(0.78, 1.21)	1.98(1.69, 2.33)	1.07(1.04, 1.10)	1.19(1.16, 1.23)	0.87(0.82, 0.92)	0.96(0.93, 1.00)	7.99(7.84, 8.15)	2.03(2.01, 2.06)
		-	-	-	-	-	-	-	-	-	-	-	-	-	-	-	-	-	-	-	-	-	-	-	-	-	-	-	-	-	-	-	-	-	-	-	-	-	-	-	-	-	-	-	-	-	-	-
	Arm fractures (did not experience)	-	-	-	-	-	-	-	-	-	-	-	-	-	-	-	-	-	-	-	-	-	-	-	-	-	-	-	-	-	-	-	-	-	-	-	-	-	-	-	-	-	-	-	-	-	-	-
	Arm fractures (experienced)	1.00(0.91, 1.10)	0.76(0.67, 0.86)	1.41(1.18, 1.67)	1.29(1.12, 1.48)	0.24(0.17, 0.33)	0.66(0.59, 0.74)	1.13(1.08, 1.19)	0.91(0.80, 1.04)	0.64(0.50, 0.81)	0.75(0.60, 0.95)	1.28(0.93, 1.75)	1.43(1.08, 1.89)	0.43(0.31, 0.59)	0.30(0.21, 0.44)	0.33(0.22, 0.51)	0.51(0.37, 0.69)	0.65(0.45, 0.94)	2.11(1.90, 2.34)	1.70(1.52, 1.91)	1.53(1.38, 1.68)	1.35(1.18, 1.54)	1.61(1.35, 1.92)	0.43(0.35, 0.51)	1.23(1.08, 1.40)	1.31(1.08, 1.58)	1.23(1.09, 1.38)	1.13(0.86, 1.48)	1.20(0.86, 1.67)	1.09(0.79, 1.49)	1.40(1.10, 1.78)	1.03(0.71, 1.49)	1.47(1.05, 2.07)	1.36(1.22, 1.53)	1.47(1.35, 1.60)	1.21(0.83, 1.76)	0.74(0.48, 1.13)	0.84(0.71, 1.00)	0.47(0.15, 1.45)	0.35(0.14, 0.87)	1.78(1.36, 2.32)	1.90(1.60, 2.26)	0.99(0.95, 1.02)	0.70(0.67, 0.73)	0.81(0.76, 0.86)	0.65(0.62, 0.67)	0.68(0.66, 0.70)	0.71(0.69, 0.72)
		-	-	-	-	-	-	-	-	-	-	-	-	-	-	-	-	-	-	-	-	-	-	-	-	-	-	-	-	-	-	-	-	-	-	-	-	-	-	-	-	-	-	-	-	-	-	-
	Leg fracture (did not experience)	-	-	-	-	-	-	-	-	-	-	-	-	-	-	-	-	-	-	-	-	-	-	-	-	-	-	-	-	-	-	-	-	-	-	-	-	-	-	-	-	-	-	-	-	-	-	-
	Leg fractures (experienced)	1.10(1.01, 1.19)	2.77(2.47, 3.09)	1.51(1.29, 1.77)	1.49(1.32, 1.69)	1.31(1.08, 1.58)	1.48(1.36, 1.62)	1.10(1.05, 1.15)	1.58(1.40, 1.78)	0.47(0.37, 0.59)	0.85(0.70, 1.04)	1.07(0.81, 1.41)	0.95(0.73, 1.24)	1.36(1.09, 1.69)	0.53(0.39, 0.71)	0.37(0.26, 0.51)	0.54(0.42, 0.69)	0.33(0.23, 0.46)	1.22(1.10, 1.35)	0.71(0.64, 0.79)	0.97(0.89, 1.07)	2.42(2.13, 2.74)	0.99(0.84, 1.18)	4.47(3.82, 5.23)	1.06(0.95, 1.19)	1.06(0.89, 1.26)	1.37(1.23, 1.53)	1.05(0.83, 1.35)	1.13(0.84, 1.52)	0.89(0.67, 1.17)	1.08(0.86, 1.35)	0.95(0.68, 1.32)	1.52(1.10, 2.09)	1.08(0.96, 1.20)	1.02(0.94, 1.10)	1.00(0.71, 1.43)	1.14(0.79, 1.64)	0.69(0.60, 0.81)	0.74(0.29, 1.93)	0.94(0.45, 1.97)	1.16(0.90, 1.49)	1.21(1.03, 1.43)	1.64(1.60, 1.69)	1.77(1.72, 1.83)	1.88(1.77, 1.98)	1.82(1.76, 1.89)	0.48(0.47, 0.49)	1.21(1.19, 1.23)
		-	-	-	-	-	-	-	-	-	-	-	-	-	-	-	-	-	-	-	-	-	-	-	-	-	-	-	-	-	-	-	-	-	-	-	-	-	-	-	-	-	-	-	-	-	-	-
	Vertebral fracture (did not experience)	-	-	-	-	-	-	-	-	-	-	-	-	-	-	-	-	-	-	-	-	-	-	-	-	-	-	-	-	-	-	-	-	-	-	-	-	-	-	-	-	-	-	-	-	-	-	-
	Vertebral fractures (experienced)	0.85(0.77, 0.93)	0.92(0.81, 1.05)	1.56(1.32, 1.85)	1.12(0.97, 1.29)	1.21(0.99, 1.49)	0.90(0.81, 0.99)	1.06(1.01, 1.12)	1.48(1.29, 1.69)	0.80(0.62, 1.02)	0.52(0.40, 0.66)	3.41(2.55, 4.56)	1.46(1.11, 1.91)	1.99(1.58, 2.50)	2.36(1.84, 3.03)	0.30(0.20, 0.46)	0.82(0.62, 1.09)	0.64(0.45, 0.92)	1.25(1.11, 1.40)	0.77(0.67, 0.88)	1.26(1.14, 1.39)	0.84(0.72, 0.98)	1.00(0.83, 1.21)	0.92(0.78, 1.08)	1.48(1.31, 1.68)	1.28(1.06, 1.55)	1.29(1.15, 1.46)	1.40(1.08, 1.80)	1.19(0.86, 1.66)	1.67(1.26, 2.23)	1.58(1.25, 2.01)	1.68(1.20, 2.35)	1.99(1.41, 2.81)	0.89(0.78, 1.01)	1.32(1.22, 1.44)	1.59(1.09, 2.32)	0.68(0.45, 1.02)	1.04(0.89, 1.20)	0.70(0.28, 1.76)	0.97(0.47, 1.99)	0.93(0.70, 1.24)	1.01(0.84, 1.22)	1.81(1.76, 1.86)	1.30(1.25, 1.35)	1.58(1.49, 1.68)	1.35(1.30, 1.40)	0.50(0.48, 0.52)	1.14(1.12, 1.15)
		-	-	-	-	-	-	-	-	-	-	-	-	-	-	-	-	-	-	-	-	-	-	-	-	-	-	-	-	-	-	-	-	-	-	-	-	-	-	-	-	-	-	-	-	-	-	-
	Rib fracture (did not experience)	-	-	-	-	-	-	-	-	-	-	-	-	-	-	-	-	-	-	-	-	-	-	-	-	-	-	-	-	-	-	-	-	-	-	-	-	-	-	-	-	-	-	-	-	-	-	-
	Rib fracture (experienced)	0.94(0.86, 1.03)	1.01(0.90, 1.13)	1.28(1.06, 1.54)	0.57(0.49, 0.66)	0.09(0.06, 0.12)	1.00(0.91, 1.09)	0.55(0.52, 0.58)	0.93(0.82, 1.07)	0.57(0.44, 0.73)	0.40(0.31, 0.51)	0.66(0.49, 0.90)	1.10(0.84, 1.45)	1.37(1.08, 1.74)	1.49(1.16, 1.91)	0.43(0.30, 0.63)	0.41(0.30, 0.55)	0.34(0.24, 0.49)	0.56(0.50, 0.64)	0.33(0.29, 0.38)	0.81(0.74, 0.90)	0.55(0.48, 0.64)	1.09(0.90, 1.31)	0.10(0.08, 0.13)	0.78(0.69, 0.88)	0.84(0.70, 1.02)	0.82(0.73, 0.93)	0.72(0.56, 0.95)	0.82(0.59, 1.15)	0.77(0.57, 1.03)	1.01(0.79, 1.27)	0.69(0.49, 0.98)	0.69(0.48, 1.00)	1.23(1.09, 1.38)	1.35(1.24, 1.46)	0.77(0.54, 1.12)	1.04(0.72, 1.50)	1.28(1.11, 1.48)	1.72(0.73, 4.06)	4.88(2.14, 11.13)	0.76(0.59, 0.99)	1.32(1.10, 1.57)	0.93(0.91, 0.96)	0.69(0.67, 0.72)	1.58(1.49, 1.67)	1.38(1.33, 1.43)	0.10(0.10, 0.10)	0.62(0.61, 0.63)
		-	-	-	-	-	-	-	-	-	-	-	-	-	-	-	-	-	-	-	-	-	-	-	-	-	-	-	-	-	-	-	-	-	-	-	-	-	-	-	-	-	-	-	-	-	-	-
	Fatigue (did not experience)	-	-	-	-	-	-	-	-	-	-	-	-	-	-	-	-	-	-	-	-	-	-	-	-	-	-	-	-	-	-	-	-	-	-	-	-	-	-	-	-	-	-	-	-	-	-	-
	Fatigue (experienced)	0.99(0.93, 1.05)	1.29(1.18, 1.41)	0.53(0.45, 0.62)	0.71(0.64, 0.79)	1.04(0.88, 1.23)	0.83(0.77, 0.89)	0.95(0.91, 0.98)	0.68(0.62, 0.74)	0.32(0.28, 0.37)	0.54(0.47, 0.62)	1.39(1.16, 1.67)	1.12(0.91, 1.37)	0.37(0.30, 0.45)	0.21(0.17, 0.27)	0.41(0.32, 0.52)	0.60(0.50, 0.71)	0.36(0.29, 0.45)	0.62(0.56, 0.69)	0.87(0.79, 0.97)	0.98(0.91, 1.05)	1.02(0.89, 1.17)	0.84(0.72, 0.99)	1.18(1.02, 1.35)	1.15(1.04, 1.26)	1.10(0.96, 1.27)	0.91(0.82, 1.01)	0.98(0.78, 1.23)	0.85(0.67, 1.08)	1.14(0.88, 1.46)	1.16(0.97, 1.39)	1.18(0.91, 1.52)	1.02(0.82, 1.27)	1.26(1.17, 1.36)	1.03(0.97, 1.09)	0.99(0.76, 1.27)	1.17(0.92, 1.50)	1.08(0.97, 1.20)	0.46(0.23, 0.91)	0.45(0.24, 0.82)	2.04(1.67, 2.49)	0.79(0.68, 0.91)	0.95(0.93, 0.97)	1.28(1.25, 1.32)	2.14(2.03, 2.26)	0.73(0.71, 0.76)	5.75(5.61, 5.90)	1.73(1.71, 1.75)
		-	-	-	-	-	-	-	-	-	-	-	-	-	-	-	-	-	-	-	-	-	-	-	-	-	-	-	-	-	-	-	-	-	-	-	-	-	-	-	-	-	-	-	-	-	-	-
	Scoliosis (did not experience)	-	-	-	-	-	-	-	-	-	-	-	-	-	-	-	-	-	-	-	-	-	-	-	-	-	-	-	-	-	-	-	-	-	-	-	-	-	-	-	-	-	-	-	-	-	-	-
	Scoliosis (experienced)	1.09(1.04, 1.15)	1.01(0.94, 1.09)	1.09(0.95, 1.26)	1.73(1.58, 1.90)	1.16(0.99, 1.34)	0.93(0.88, 0.99)	1.32(1.27, 1.36)	0.90(0.83, 0.97)	0.80(0.70, 0.92)	0.83(0.72, 0.95)	1.35(1.16, 1.56)	1.20(1.01, 1.42)	0.80(0.66, 0.96)	0.93(0.75, 1.16)	0.52(0.41, 0.65)	0.47(0.40, 0.56)	0.82(0.66, 1.02)	1.07(0.98, 1.17)	1.24(1.14, 1.35)	1.17(1.10, 1.25)	0.87(0.78, 0.97)	1.41(1.23, 1.61)	1.42(1.27, 1.59)	1.07(0.99, 1.15)	1.23(1.10, 1.38)	1.01(0.93, 1.10)	1.11(0.93, 1.34)	1.17(0.96, 1.44)	0.91(0.75, 1.11)	1.16(1.01, 1.33)	0.88(0.72, 1.08)	1.10(0.92, 1.33)	1.28(1.20, 1.37)	0.93(0.89, 0.98)	0.88(0.70, 1.10)	1.14(0.93, 1.40)	0.76(0.69, 0.83)	0.63(0.36, 1.12)	2.26(1.32, 3.85)	0.73(0.63, 0.85)	1.12(0.99, 1.27)	1.05(1.02, 1.07)	1.45(1.42, 1.48)	0.78(0.75, 0.80)	1.30(1.27, 1.33)	1.88(1.85, 1.91)	1.31(1.30, 1.32)
		-	-	-	-	-	-	-	-	-	-	-	-	-	-	-	-	-	-	-	-	-	-	-	-	-	-	-	-	-	-	-	-	-	-	-	-	-	-	-	-	-	-	-	-	-	-	-
	Soft tissue problems (did not experience)	-	-	-	-	-	-	-	-	-	-	-	-	-	-	-	-	-	-	-	-	-	-	-	-	-	-	-	-	-	-	-	-	-	-	-	-	-	-	-	-	-	-	-	-	-	-	-
	Soft tissue problems (experienced)	1.00(0.95, 1.06)	1.23(1.14, 1.33)	1.00(0.86, 1.16)	0.83(0.75, 0.91)	2.04(1.71, 2.42)	1.43(1.35, 1.52)	1.01(0.98, 1.05)	0.89(0.82, 0.97)	0.76(0.66, 0.87)	1.29(1.12, 1.48)	1.20(1.03, 1.40)	1.01(0.84, 1.22)	1.84(1.50, 2.26)	1.68(1.30, 2.16)	1.35(1.04, 1.73)	0.90(0.76, 1.06)	1.49(1.19, 1.87)	1.01(0.92, 1.12)	1.69(1.54, 1.86)	1.12(1.05, 1.20)	1.19(1.05, 1.34)	1.14(0.98, 1.31)	0.60(0.53, 0.68)	1.21(1.11, 1.32)	1.27(1.12, 1.43)	1.08(0.98, 1.19)	1.07(0.87, 1.31)	1.01(0.81, 1.26)	1.17(0.94, 1.47)	1.28(1.09, 1.49)	1.17(0.94, 1.46)	0.96(0.79, 1.17)	0.90(0.84, 0.97)	1.00(0.94, 1.05)	1.17(0.93, 1.48)	0.99(0.80, 1.23)	1.38(1.25, 1.52)	1.16(0.61, 2.20)	1.39(0.80, 2.44)	1.35(1.15, 1.59)	0.66(0.58, 0.76)	1.20(1.18, 1.23)	1.39(1.36, 1.43)	1.16(1.11, 1.20)	1.03(1.00, 1.05)	1.86(1.83, 1.89)	1.45(1.44, 1.47)
		-	-	-	-	-	-	-	-	-	-	-	-	-	-	-	-	-	-	-	-	-	-	-	-	-	-	-	-	-	-	-	-	-	-	-	-	-	-	-	-	-	-	-	-	-	-	-
	Hypermobility (did not experience)	-	-	-	-	-	-	-	-	-	-	-	-	-	-	-	-	-	-	-	-	-	-	-	-	-	-	-	-	-	-	-	-	-	-	-	-	-	-	-	-	-	-	-	-	-	-	-
	Hypermobility (experienced)	0.85(0.80, 0.91)	0.59(0.54, 0.65)	2.90(2.52, 3.34)	0.81(0.73, 0.89)	0.76(0.65, 0.89)	0.92(0.87, 0.98)	1.05(1.01, 1.09)	1.03(0.95, 1.13)	2.48(2.16, 2.86)	1.99(1.74, 2.28)	0.78(0.67, 0.92)	0.88(0.73, 1.06)	2.22(1.87, 2.65)	1.92(1.54, 2.38)	2.42(1.93, 3.04)	1.95(1.65, 2.30)	2.38(1.90, 2.98)	1.90(1.73, 2.08)	0.63(0.57, 0.70)	0.93(0.87, 1.00)	1.36(1.20, 1.53)	0.72(0.62, 0.83)	1.70(1.50, 1.92)	1.02(0.94, 1.11)	0.79(0.70, 0.90)	1.09(0.99, 1.19)	0.97(0.79, 1.18)	1.33(1.07, 1.64)	0.95(0.77, 1.18)	0.89(0.77, 1.03)	0.82(0.65, 1.02)	1.04(0.85, 1.27)	0.75(0.70, 0.82)	1.09(1.03, 1.15)	0.86(0.67, 1.12)	1.14(0.90, 1.44)	1.12(1.02, 1.23)	1.31(0.72, 2.39)	0.72(0.40, 1.31)	0.72(0.60, 0.85)	0.97(0.85, 1.12)	0.79(0.78, 0.81)	0.82(0.80, 0.84)	1.02(0.99, 1.07)	0.79(0.77, 0.81)	0.26(0.25, 0.27)	0.57(0.56, 0.58)
		-	-	-	-	-	-	-	-	-	-	-	-	-	-	-	-	-	-	-	-	-	-	-	-	-	-	-	-	-	-	-	-	-	-	-	-	-	-	-	-	-	-	-	-	-	-	-
	Joint problems (did not experience)	-	-	-	-	-	-	-	-	-	-	-	-	-	-	-	-	-	-	-	-	-	-	-	-	-	-	-	-	-	-	-	-	-	-	-	-	-	-	-	-	-	-	-	-	-	-	-
	Joint problems (experienced)	1.06(1.00, 1.12)	1.13(1.04, 1.22)	0.88(0.76, 1.00)	1.23(1.12, 1.36)	0.88(0.76, 1.03)	0.65(0.61, 0.69)	1.20(1.16, 1.24)	1.05(0.96, 1.14)	0.55(0.48, 0.64)	0.57(0.49, 0.65)	0.75(0.64, 0.88)	1.11(0.92, 1.33)	0.80(0.67, 0.97)	0.84(0.68, 1.06)	0.77(0.60, 0.97)	0.55(0.46, 0.66)	0.43(0.33, 0.55)	0.85(0.78, 0.94)	0.71(0.65, 0.77)	0.84(0.79, 0.90)	0.82(0.73, 0.93)	0.92(0.80, 1.06)	0.38(0.34, 0.43)	1.00(0.92, 1.08)	1.17(1.04, 1.32)	1.21(1.10, 1.32)	1.15(0.95, 1.40)	0.99(0.79, 1.23)	1.25(1.01, 1.55)	1.09(0.94, 1.26)	1.10(0.89, 1.38)	0.92(0.75, 1.13)	1.07(1.00, 1.15)	0.97(0.92, 1.03)	0.68(0.53, 0.88)	0.85(0.69, 1.06)	1.09(0.99, 1.19)	1.92(1.01, 3.68)	1.61(0.94, 2.73)	1.77(1.51, 2.07)	1.40(1.22, 1.59)	1.21(1.19, 1.24)	1.24(1.21, 1.26)	0.92(0.89, 0.96)	1.34(1.31, 1.38)	0.21(0.20, 0.21)	0.58(0.58, 0.59)
		-	-	-	-	-	-	-	-	-	-	-	-	-	-	-	-	-	-	-	-	-	-	-	-	-	-	-	-	-	-	-	-	-	-	-	-	-	-	-	-	-	-	-	-	-	-	-
	Hearing problems (did not experience)	-	-	-	-	-	-	-	-	-	-	-	-	-	-	-	-	-	-	-	-	-	-	-	-	-	-	-	-	-	-	-	-	-	-	-	-	-	-	-	-	-	-	-	-	-	-	-
	Hearing problems (experienced)	1.02(0.97, 1.08)	0.70(0.65, 0.76)	0.43(0.37, 0.50)	0.94(0.86, 1.03)	0.48(0.41, 0.56)	1.05(1.00, 1.11)	0.86(0.83, 0.89)	1.08(1.00, 1.17)	4.30(3.75, 4.94)	0.81(0.71, 0.93)	0.87(0.75, 1.01)	0.92(0.77, 1.08)	0.56(0.46, 0.68)	0.97(0.79, 1.19)	0.80(0.63, 1.00)	0.70(0.59, 0.82)	0.74(0.59, 0.91)	0.36(0.32, 0.39)	0.65(0.59, 0.70)	1.08(1.02, 1.15)	0.55(0.48, 0.61)	1.57(1.38, 1.79)	0.47(0.41, 0.53)	0.91(0.84, 0.98)	1.10(0.98, 1.23)	0.94(0.86, 1.03)	0.94(0.78, 1.13)	0.97(0.80, 1.19)	1.00(0.82, 1.22)	0.81(0.71, 0.94)	0.84(0.69, 1.03)	3.90(3.19, 4.77)	0.89(0.83, 0.95)	0.94(0.89, 0.99)	0.64(0.51, 0.80)	4.26(3.35, 5.42)	1.12(1.03, 1.22)	1.68(0.94, 2.98)	1.22(0.75, 1.98)	0.87(0.75, 1.00)	0.89(0.78, 1.01)	1.05(1.03, 1.07)	0.80(0.78, 0.82)	1.08(1.05, 1.12)	0.80(0.78, 0.82)	1.17(1.15, 1.18)	0.93(0.92, 0.93)
		-	-	-	-	-	-	-	-	-	-	-	-	-	-	-	-	-	-	-	-	-	-	-	-	-	-	-	-	-	-	-	-	-	-	-	-	-	-	-	-	-	-	-	-	-	-	-
	Vision problems (did not experience)	-	-	-	-	-	-	-	-	-	-	-	-	-	-	-	-	-	-	-	-	-	-	-	-	-	-	-	-	-	-	-	-	-	-	-	-	-	-	-	-	-	-	-	-	-	-	-
	Vision problems (experienced)	1.07(1.01, 1.13)	0.97(0.90, 1.05)	1.97(1.73, 2.24)	1.14(1.04, 1.25)	1.57(1.33, 1.84)	1.04(0.98, 1.10)	1.16(1.12, 1.20)	1.62(1.50, 1.75)	1.03(0.90, 1.18)	2.84(2.49, 3.24)	1.09(0.93, 1.27)	0.88(0.73, 1.05)	1.90(1.59, 2.27)	1.70(1.36, 2.12)	1.12(0.88, 1.43)	1.44(1.21, 1.71)	0.80(0.63, 1.01)	1.33(1.22, 1.46)	1.72(1.59, 1.87)	1.28(1.20, 1.36)	0.71(0.63, 0.81)	0.99(0.87, 1.13)	0.61(0.54, 0.70)	0.92(0.85, 0.99)	0.85(0.75, 0.96)	1.05(0.96, 1.15)	1.14(0.94, 1.37)	1.29(1.05, 1.59)	1.14(0.93, 1.40)	0.99(0.86, 1.15)	1.22(0.98, 1.50)	1.14(0.94, 1.37)	0.67(0.62, 0.72)	0.91(0.86, 0.96)	0.90(0.71, 1.14)	1.33(1.08, 1.63)	0.95(0.87, 1.04)	1.89(1.06, 3.36)	0.87(0.52, 1.46)	1.61(1.38, 1.88)	1.09(0.96, 1.24)	1.27(1.25, 1.30)	1.23(1.21, 1.26)	1.16(1.11, 1.20)	1.49(1.45, 1.53)	0.17(0.17, 0.17)	0.71(0.70, 0.72)
		-	-	-	-	-	-	-	-	-	-	-	-	-	-	-	-	-	-	-	-	-	-	-	-	-	-	-	-	-	-	-	-	-	-	-	-	-	-	-	-	-	-	-	-	-	-	-
	Dental problems (did not experience)	-	-	-	-	-	-	-	-	-	-	-	-	-	-	-	-	-	-	-	-	-	-	-	-	-	-	-	-	-	-	-	-	-	-	-	-	-	-	-	-	-	-	-	-	-	-	-
	Dental problems (experienced)	1.05(1.00, 1.11)	0.86(0.80, 0.92)	0.49(0.42, 0.56)	1.40(1.28, 1.52)	0.59(0.51, 0.69)	1.13(1.07, 1.19)	0.87(0.85, 0.90)	1.65(1.52, 1.78)	0.74(0.65, 0.84)	0.86(0.76, 0.98)	0.83(0.72, 0.96)	1.05(0.90, 1.24)	0.45(0.37, 0.54)	1.08(0.88, 1.33)	0.79(0.63, 0.99)	1.23(1.05, 1.43)	0.74(0.60, 0.92)	1.92(1.76, 2.09)	1.01(0.93, 1.10)	1.04(0.98, 1.10)	1.00(0.90, 1.12)	0.83(0.73, 0.94)	1.74(1.56, 1.95)	0.94(0.88, 1.01)	0.78(0.70, 0.87)	1.04(0.96, 1.13)	0.95(0.79, 1.13)	0.98(0.80, 1.19)	0.90(0.74, 1.10)	0.79(0.69, 0.91)	0.72(0.59, 0.89)	0.91(0.76, 1.10)	1.26(1.19, 1.34)	1.02(0.97, 1.07)	1.13(0.91, 1.40)	1.06(0.87, 1.29)	2.60(2.37, 2.85)	0.81(0.46, 1.43)	2.23(1.32, 3.76)	0.85(0.74, 0.99)	0.87(0.77, 0.99)	1.00(0.98, 1.02)	1.04(1.02, 1.06)	1.05(1.02, 1.09)	0.99(0.97, 1.02)	1.53(1.51, 1.55)	1.10(1.09, 1.11)
		-	-	-	-	-	-	-	-	-	-	-	-	-	-	-	-	-	-	-	-	-	-	-	-	-	-	-	-	-	-	-	-	-	-	-	-	-	-	-	-	-	-	-	-	-	-	-
	Breathing problems (did not experience)	-	-	-	-	-	-	-	-	-	-	-	-	-	-	-	-	-	-	-	-	-	-	-	-	-	-	-	-	-	-	-	-	-	-	-	-	-	-	-	-	-	-	-	-	-	-	-
	Breathing problems (experienced)	0.92(0.86, 0.98)	1.47(1.35, 1.59)	0.30(0.24, 0.37)	1.07(0.96, 1.19)	0.73(0.61, 0.87)	0.56(0.52, 0.60)	1.25(1.20, 1.29)	0.89(0.81, 0.98)	1.23(1.05, 1.45)	0.76(0.64, 0.91)	1.36(1.13, 1.62)	1.18(0.97, 1.43)	0.63(0.49, 0.80)	0.24(0.17, 0.32)	0.95(0.71, 1.29)	0.90(0.71, 1.15)	4.96(3.90, 6.31)	1.23(1.11, 1.36)	0.72(0.65, 0.79)	0.98(0.91, 1.05)	0.77(0.68, 0.87)	1.07(0.92, 1.24)	1.02(0.90, 1.16)	1.05(0.96, 1.15)	0.98(0.86, 1.12)	0.94(0.85, 1.05)	0.88(0.70, 1.09)	0.91(0.71, 1.17)	0.83(0.65, 1.05)	0.89(0.75, 1.06)	1.14(0.89, 1.44)	0.93(0.73, 1.17)	0.92(0.85, 1.00)	0.90(0.85, 0.96)	1.66(1.30, 2.13)	1.56(1.23, 1.98)	0.90(0.81, 1.01)	1.70(0.92, 3.12)	1.21(0.68, 2.14)	1.28(1.08, 1.53)	0.50(0.42, 0.60)	0.75(0.73, 0.77)	0.67(0.65, 0.69)	0.64(0.61, 0.67)	0.77(0.74, 0.79)	3.15(3.10, 3.20)	1.72(1.71, 1.74)
		-	-	-	-	-	-	-	-	-	-	-	-	-	-	-	-	-	-	-	-	-	-	-	-	-	-	-	-	-	-	-	-	-	-	-	-	-	-	-	-	-	-	-	-	-	-	-
	Stomach problems (did not experience)	-	-	-	-	-	-	-	-	-	-	-	-	-	-	-	-	-	-	-	-	-	-	-	-	-	-	-	-	-	-	-	-	-	-	-	-	-	-	-	-	-	-	-	-	-	-	-
	Stomach problems (experienced)	1.09(1.03, 1.15)	1.44(1.34, 1.55)	1.26(1.10, 1.44)	1.14(1.04, 1.26)	0.96(0.82, 1.13)	1.30(1.23, 1.37)	1.10(1.06, 1.14)	1.07(0.99, 1.16)	1.25(1.09, 1.45)	0.87(0.75, 1.00)	1.20(1.04, 1.40)	1.05(0.88, 1.25)	0.78(0.65, 0.94)	0.94(0.75, 1.17)	1.89(1.49, 2.41)	1.29(1.09, 1.53)	0.63(0.50, 0.79)	0.57(0.52, 0.62)	1.05(0.97, 1.15)	1.12(1.05, 1.19)	0.94(0.84, 1.06)	1.11(0.97, 1.27)	0.85(0.75, 0.96)	1.09(1.01, 1.17)	1.08(0.96, 1.21)	1.03(0.94, 1.12)	0.89(0.73, 1.07)	0.92(0.75, 1.14)	1.05(0.86, 1.29)	1.11(0.96, 1.28)	0.77(0.62, 0.95)	0.89(0.73, 1.09)	0.90(0.84, 0.97)	0.91(0.86, 0.96)	0.90(0.72, 1.14)	0.97(0.78, 1.21)	0.86(0.78, 0.94)	0.69(0.38, 1.28)	0.93(0.54, 1.61)	0.89(0.76, 1.04)	0.92(0.80, 1.04)	1.08(1.06, 1.11)	1.14(1.11, 1.17)	0.89(0.86, 0.92)	0.91(0.89, 0.93)	0.35(0.34, 0.36)	0.64(0.64, 0.65)
		-	-	-	-	-	-	-	-	-	-	-	-	-	-	-	-	-	-	-	-	-	-	-	-	-	-	-	-	-	-	-	-	-	-	-	-	-	-	-	-	-	-	-	-	-	-	-
	Kidney problems (did not experience)	-	-	-	-	-	-	-	-	-	-	-	-	-	-	-	-	-	-	-	-	-	-	-	-	-	-	-	-	-	-	-	-	-	-	-	-	-	-	-	-	-	-	-	-	-	-	-
	Kidney problems (experienced)	1.23(1.15, 1.32)	1.55(1.43, 1.69)	1.13(0.96, 1.34)	1.71(1.54, 1.90)	0.97(0.80, 1.18)	0.76(0.70, 0.82)	0.72(0.69, 0.76)	1.48(1.35, 1.64)	2.56(2.19, 2.98)	1.12(0.94, 1.34)	1.09(0.91, 1.32)	1.70(1.40, 2.06)	0.82(0.65, 1.04)	0.97(0.74, 1.27)	1.39(1.04, 1.86)	0.66(0.50, 0.87)	1.20(0.91, 1.57)	1.34(1.21, 1.49)	1.16(1.05, 1.28)	1.22(1.13, 1.32)	1.80(1.59, 2.03)	2.01(1.74, 2.32)	0.97(0.84, 1.12)	1.19(1.09, 1.30)	1.97(1.74, 2.24)	1.22(1.10, 1.35)	1.61(1.31, 1.99)	1.02(0.78, 1.32)	1.07(0.84, 1.37)	1.21(1.02, 1.43)	1.16(0.90, 1.50)	0.96(0.75, 1.24)	1.12(1.02, 1.23)	0.86(0.80, 0.92)	0.75(0.55, 1.03)	1.12(0.87, 1.45)	0.85(0.75, 0.96)	1.89(1.03, 3.46)	2.29(1.31, 3.98)	1.00(0.82, 1.22)	1.38(1.17, 1.63)	1.13(1.11, 1.16)	0.76(0.74, 0.79)	1.41(1.34, 1.47)	1.22(1.19, 1.26)	0.42(0.41, 0.43)	0.85(0.84, 0.86)
		-	-	-	-	-	-	-	-	-	-	-	-	-	-	-	-	-	-	-	-	-	-	-	-	-	-	-	-	-	-	-	-	-	-	-	-	-	-	-	-	-	-	-	-	-	-	-
	High blood pressure (did not experience)	-	-	-	-	-	-	-	-	-	-	-	-	-	-	-	-	-	-	-	-	-	-	-	-	-	-	-	-	-	-	-	-	-	-	-	-	-	-	-	-	-	-	-	-	-	-	-
	High blood pressure (experienced)	1.05(0.98, 1.11)	1.39(1.28, 1.50)	0.48(0.39, 0.58)	1.00(0.90, 1.12)	0.25(0.20, 0.32)	0.61(0.57, 0.66)	0.71(0.68, 0.74)	0.89(0.81, 0.98)	0.84(0.70, 1.01)	0.98(0.84, 1.14)	1.14(0.94, 1.38)	1.05(0.87, 1.28)	0.99(0.80, 1.23)	1.22(0.96, 1.55)	0.74(0.55, 0.99)	1.04(0.85, 1.28)	0.85(0.65, 1.10)	0.25(0.22, 0.28)	0.94(0.85, 1.04)	0.85(0.79, 0.92)	1.88(1.66, 2.12)	0.79(0.67, 0.93)	1.28(1.13, 1.45)	1.21(1.11, 1.32)	1.14(1.00, 1.29)	1.19(1.08, 1.31)	1.10(0.90, 1.35)	0.99(0.78, 1.25)	0.72(0.57, 0.91)	0.92(0.78, 1.09)	1.11(0.88, 1.40)	0.92(0.73, 1.15)	0.97(0.90, 1.05)	1.22(1.16, 1.29)	1.16(0.90, 1.50)	1.18(0.94, 1.48)	0.96(0.88, 1.06)	0.47(0.25, 0.87)	1.49(0.85, 2.62)	0.94(0.80, 1.11)	0.75(0.65, 0.87)	1.18(1.15, 1.20)	0.77(0.75, 0.79)	0.58(0.56, 0.61)	0.93(0.91, 0.96)	0.34(0.33, 0.34)	0.64(0.64, 0.65)
		-	-	-	-	-	-	-	-	-	-	-	-	-	-	-	-	-	-	-	-	-	-	-	-	-	-	-	-	-	-	-	-	-	-	-	-	-	-	-	-	-	-	-	-	-	-	-
	Heart problems (did not experience)	-	-	-	-	-	-	-	-	-	-	-	-	-	-	-	-	-	-	-	-	-	-	-	-	-	-	-	-	-	-	-	-	-	-	-	-	-	-	-	-	-	-	-	-	-	-	-
	Heart problems (experienced)	0.93(0.86, 1.01)	0.94(0.85, 1.04)	1.80(1.53, 2.13)	1.06(0.93, 1.20)	0.56(0.43, 0.71)	1.24(1.15, 1.34)	1.52(1.46, 1.59)	0.98(0.87, 1.09)	0.67(0.54, 0.85)	0.63(0.51, 0.78)	1.28(1.03, 1.59)	1.01(0.80, 1.28)	3.10(2.53, 3.78)	3.21(2.51, 4.10)	1.02(0.73, 1.42)	0.93(0.71, 1.22)	1.07(0.79, 1.46)	1.32(1.16, 1.50)	1.05(0.93, 1.19)	0.91(0.83, 1.00)	0.78(0.66, 0.93)	0.81(0.67, 0.99)	1.52(1.30, 1.77)	1.11(1.00, 1.22)	1.05(0.90, 1.23)	1.04(0.93, 1.17)	1.12(0.88, 1.42)	1.33(1.02, 1.73)	1.30(1.01, 1.68)	1.72(1.45, 2.04)	2.40(1.91, 3.02)	1.04(0.80, 1.36)	0.92(0.83, 1.02)	0.71(0.65, 0.77)	1.38(1.03, 1.86)	0.63(0.46, 0.86)	1.12(1.00, 1.26)	6.22(3.56, 10.88)	1.85(1.02, 3.36)	0.89(0.72, 1.09)	0.84(0.70, 1.01)	0.98(0.95, 1.00)	1.45(1.41, 1.50)	0.99(0.94, 1.04)	0.97(0.93, 1.00)	0.82(0.80, 0.85)	0.83(0.82, 0.84)
		-	-	-	-	-	-	-	-	-	-	-	-	-	-	-	-	-	-	-	-	-	-	-	-	-	-	-	-	-	-	-	-	-	-	-	-	-	-	-	-	-	-	-	-	-	-	-
	Sexual problems (did not experience)	-	-	-	-	-	-	-	-	-	-	-	-	-	-	-	-	-	-	-	-	-	-	-	-	-	-	-	-	-	-	-	-	-	-	-	-	-	-	-	-	-	-	-	-	-	-	-
	Sexual problems (experienced)	1.33(1.24, 1.43)	0.66(0.58, 0.74)	2.57(2.21, 2.98)	0.70(0.61, 0.81)	2.67(2.25, 3.17)	1.01(0.94, 1.09)	1.22(1.16, 1.28)	1.12(1.00, 1.25)	0.79(0.63, 1.00)	0.82(0.66, 1.02)	1.41(1.15, 1.73)	0.89(0.69, 1.14)	0.82(0.61, 1.09)	1.05(0.74, 1.49)	1.03(0.73, 1.45)	0.60(0.44, 0.82)	0.89(0.63, 1.26)	2.01(1.81, 2.23)	1.33(1.18, 1.48)	1.02(0.94, 1.12)	1.27(1.10, 1.47)	1.02(0.85, 1.22)	2.23(1.96, 2.53)	1.24(1.12, 1.37)	1.28(1.10, 1.48)	1.14(1.01, 1.28)	1.11(0.86, 1.43)	1.20(0.91, 1.58)	1.37(1.06, 1.76)	1.35(1.12, 1.62)	1.24(0.93, 1.65)	0.87(0.65, 1.16)	1.02(0.91, 1.13)	1.14(1.06, 1.22)	1.27(0.92, 1.77)	0.94(0.69, 1.29)	0.80(0.70, 0.91)	1.95(1.00, 3.79)	1.01(0.48, 2.11)	0.76(0.60, 0.95)	0.99(0.84, 1.17)	1.03(1.00, 1.05)	1.48(1.44, 1.52)	0.53(0.49, 0.56)	0.83(0.80, 0.86)	0.34(0.33, 0.36)	0.72(0.71, 0.73)
		-	-	-	-	-	-	-	-	-	-	-	-	-	-	-	-	-	-	-	-	-	-	-	-	-	-	-	-	-	-	-	-	-	-	-	-	-	-	-	-	-	-	-	-	-	-	-
	Sleep disturbance (did not experience)	-	-	-	-	-	-	-	-	-	-	-	-	-	-	-	-	-	-	-	-	-	-	-	-	-	-	-	-	-	-	-	-	-	-	-	-	-	-	-	-	-	-	-	-	-	-	-
	Sleep disturbance (experienced)	1.14(1.08, 1.20)	0.85(0.79, 0.92)	1.34(1.17, 1.54)	1.35(1.23, 1.48)	0.62(0.53, 0.72)	1.67(1.57, 1.77)	0.94(0.90, 0.97)	0.86(0.79, 0.94)	0.77(0.67, 0.89)	0.74(0.64, 0.84)	0.83(0.71, 0.96)	0.98(0.83, 1.17)	1.00(0.83, 1.21)	0.70(0.56, 0.88)	0.90(0.71, 1.14)	0.93(0.79, 1.11)	0.70(0.56, 0.88)	1.07(0.98, 1.18)	1.15(1.05, 1.25)	0.97(0.91, 1.04)	0.88(0.78, 0.99)	1.02(0.89, 1.17)	1.36(1.21, 1.53)	1.11(1.03, 1.20)	1.08(0.96, 1.22)	1.07(0.98, 1.17)	0.98(0.81, 1.19)	1.01(0.82, 1.24)	1.02(0.83, 1.25)	1.02(0.89, 1.18)	0.98(0.79, 1.21)	0.92(0.76, 1.12)	1.07(1.00, 1.14)	1.05(1.00, 1.10)	0.68(0.54, 0.86)	0.85(0.69, 1.05)	0.99(0.90, 1.08)	1.47(0.81, 2.66)	0.67(0.39, 1.16)	1.26(1.08, 1.46)	1.67(1.46, 1.91)	1.41(1.38, 1.44)	0.87(0.85, 0.89)	1.09(1.05, 1.13)	1.43(1.39, 1.46)	2.14(2.10, 2.18)	1.47(1.46, 1.48)
		-	-	-	-	-	-	-	-	-	-	-	-	-	-	-	-	-	-	-	-	-	-	-	-	-	-	-	-	-	-	-	-	-	-	-	-	-	-	-	-	-	-	-	-	-	-	-
	Mental health problems (did not experience)	-	-	-	-	-	-	-	-	-	-	-	-	-	-	-	-	-	-	-	-	-	-	-	-	-	-	-	-	-	-	-	-	-	-	-	-	-	-	-	-	-	-	-	-	-	-	-
	Mental health problems (experienced)	1.06(1.01, 1.13)	1.05(0.97, 1.13)	1.33(1.16, 1.53)	1.08(0.98, 1.18)	0.56(0.48, 0.66)	4.25(3.98, 4.54)	0.73(0.70, 0.76)	1.01(0.93, 1.09)	0.67(0.57, 0.78)	0.97(0.85, 1.12)	0.92(0.79, 1.07)	1.07(0.90, 1.27)	0.92(0.76, 1.11)	1.11(0.88, 1.41)	0.64(0.50, 0.82)	0.91(0.77, 1.08)	0.92(0.73, 1.16)	1.11(1.01, 1.22)	1.26(1.15, 1.38)	1.22(1.14, 1.30)	1.36(1.21, 1.53)	1.22(1.06, 1.40)	1.44(1.28, 1.62)	1.12(1.03, 1.21)	0.97(0.86, 1.09)	1.13(1.04, 1.24)	1.21(1.00, 1.46)	1.11(0.90, 1.38)	1.20(0.98, 1.48)	1.25(1.08, 1.44)	1.18(0.95, 1.45)	1.15(0.95, 1.40)	0.69(0.65, 0.75)	0.98(0.93, 1.04)	1.16(0.92, 1.47)	0.68(0.55, 0.85)	1.23(1.13, 1.35)	0.89(0.47, 1.67)	0.69(0.41, 1.17)	0.91(0.78, 1.07)	1.42(1.24, 1.62)	0.89(0.87, 0.91)	0.90(0.88, 0.92)	2.63(2.54, 2.73)	0.80(0.78, 0.82)	1.46(1.44, 1.49)	1.36(1.35, 1.37)
		-	-	-	-	-	-	-	-	-	-	-	-	-	-	-	-	-	-	-	-	-	-	-	-	-	-	-	-	-	-	-	-	-	-	-	-	-	-	-	-	-	-	-	-	-	-	-
	Basilar invagination (did not experience)	-	-	-	-	-	-	-	-	-	-	-	-	-	-	-	-	-	-	-	-	-	-	-	-	-	-	-	-	-	-	-	-	-	-	-	-	-	-	-	-	-	-	-	-	-	-	-
	Basilar invagination (experienced)	0.85(0.78, 0.92)	0.92(0.83, 1.03)	2.74(2.32, 3.24)	0.87(0.76, 1.00)	3.56(3.05, 4.15)	1.53(1.43, 1.64)	0.85(0.81, 0.89)	1.02(0.91, 1.15)	3.06(2.63, 3.55)	3.39(2.92, 3.95)	0.75(0.59, 0.97)	0.91(0.71, 1.16)	5.04(4.17, 6.10)	6.31(5.02, 7.93)	5.12(4.06, 6.45)	4.16(3.49, 4.96)	4.61(3.74, 5.69)	1.26(1.12, 1.42)	1.90(1.71, 2.10)	1.32(1.22, 1.44)	1.76(1.52, 2.04)	1.04(0.86, 1.24)	1.86(1.63, 2.12)	1.06(0.95, 1.18)	0.98(0.83, 1.15)	1.01(0.89, 1.15)	1.14(0.89, 1.47)	1.25(0.94, 1.66)	1.01(0.76, 1.33)	0.83(0.66, 1.03)	1.16(0.87, 1.54)	1.12(0.86, 1.46)	0.71(0.64, 0.80)	0.78(0.71, 0.84)	1.23(0.91, 1.68)	1.31(0.99, 1.74)	1.10(0.97, 1.24)	1.09(0.49, 2.40)	3.75(2.07, 6.78)	0.78(0.62, 1.00)	1.30(1.07, 1.57)	0.88(0.85, 0.90)	1.01(0.98, 1.04)	0.71(0.67, 0.76)	1.35(1.30, 1.39)	1.61(1.58, 1.65)	1.02(1.01, 1.04)
		-	-	-	-	-	-	-	-	-	-	-	-	-	-	-	-	-	-	-	-	-	-	-	-	-	-	-	-	-	-	-	-	-	-	-	-	-	-	-	-	-	-	-	-	-	-	-
	Fertility problems (did not experience)	-	-	-	-	-	-	-	-	-	-	-	-	-	-	-	-	-	-	-	-	-	-	-	-	-	-	-	-	-	-	-	-	-	-	-	-	-	-	-	-	-	-	-	-	-	-	-
	Fertility problems (experienced)	1.79(1.59, 2.03)	2.78(2.36, 3.27)	0.35(0.17, 0.75)	0.25(0.16, 0.40)	1.80(1.27, 2.55)	0.98(0.84, 1.15)	0.60(0.53, 0.68)	0.85(0.67, 1.08)	0.51(0.32, 0.83)	1.14(0.71, 1.85)	1.64(1.25, 2.16)	0.73(0.45, 1.19)	1.63(0.95, 2.82)	1.63(0.90, 2.93)	0.74(0.32, 1.70)	0.55(0.31, 0.97)	0.30(0.07, 1.21)	2.46(2.05, 2.96)	1.79(1.46, 2.19)	1.13(0.96, 1.33)	0.37(0.19, 0.73)	0.80(0.55, 1.17)	0.16(0.08, 0.33)	1.47(1.23, 1.74)	1.15(0.88, 1.50)	0.63(0.47, 0.86)	0.54(0.28, 1.08)	1.14(0.66, 1.95)	0.71(0.37, 1.37)	2.16(1.67, 2.80)	0.90(0.49, 1.66)	0.99(0.59, 1.68)	0.51(0.39, 0.66)	1.07(0.90, 1.26)	0.48(0.18, 1.31)	1.43(0.78, 2.61)	0.85(0.64, 1.14)	1.08(0.22, 5.26)	2.23(0.82, 6.09)	0.90(0.52, 1.54)	1.34(0.98, 1.84)	1.78(1.69, 1.87)	1.16(1.09, 1.24)	0.39(0.33, 0.45)	2.04(1.93, 2.16)	0.03(0.03, 0.04)	0.93(0.90, 0.96)
		-	-	-	-	-	-	-	-	-	-	-	-	-	-	-	-	-	-	-	-	-	-	-	-	-	-	-	-	-	-	-	-	-	-	-	-	-	-	-	-	-	-	-	-	-	-	-
	Chewing problems (did not experience)	-	-	-	-	-	-	-	-	-	-	-	-	-	-	-	-	-	-	-	-	-	-	-	-	-	-	-	-	-	-	-	-	-	-	-	-	-	-	-	-	-	-	-	-	-	-	-
	Chewing problems (experienced)	1.02(0.93, 1.12)	1.12(1.00, 1.26)	0.31(0.22, 0.42)	0.98(0.84, 1.14)	4.10(3.38, 4.98)	1.43(1.32, 1.56)	1.04(0.98, 1.10)	1.60(1.42, 1.80)	0.93(0.72, 1.20)	0.76(0.59, 0.99)	1.34(1.03, 1.76)	1.87(1.47, 2.38)	0.87(0.63, 1.21)	0.90(0.64, 1.26)	1.10(0.74, 1.65)	0.96(0.69, 1.33)	1.11(0.80, 1.56)	0.41(0.35, 0.49)	0.84(0.72, 0.97)	0.88(0.79, 0.99)	0.96(0.81, 1.14)	1.25(1.02, 1.53)	2.96(2.56, 3.43)	1.16(1.03, 1.31)	1.32(1.10, 1.59)	1.16(1.01, 1.33)	1.32(1.00, 1.75)	1.27(0.92, 1.77)	1.56(1.16, 2.09)	1.13(0.89, 1.44)	1.18(0.83, 1.67)	1.21(0.88, 1.67)	1.20(1.06, 1.36)	0.95(0.86, 1.05)	1.09(0.75, 1.59)	0.50(0.31, 0.81)	1.27(1.11, 1.46)	2.46(1.13, 5.39)	2.53(1.30, 4.90)	0.83(0.62, 1.11)	0.54(0.40, 0.73)	1.03(1.00, 1.07)	1.02(0.98, 1.06)	0.76(0.71, 0.82)	1.81(1.74, 1.87)	5.25(5.11, 5.39)	1.45(1.43, 1.47)
		-	-	-	-	-	-	-	-	-	-	-	-	-	-	-	-	-	-	-	-	-	-	-	-	-	-	-	-	-	-	-	-	-	-	-	-	-	-	-	-	-	-	-	-	-	-	-
	Obesity (did not experience)	-	-	-	-	-	-	-	-	-	-	-	-	-	-	-	-	-	-	-	-	-	-	-	-	-	-	-	-	-	-	-	-	-	-	-	-	-	-	-	-	-	-	-	-	-	-	-
	Obesity (experienced)	1.09(1.03, 1.15)	0.95(0.88, 1.02)	0.89(0.78, 1.02)	0.73(0.66, 0.80)	4.19(3.60, 4.88)	0.98(0.93, 1.03)	1.08(1.05, 1.12)	1.01(0.93, 1.09)	1.07(0.93, 1.24)	1.62(1.42, 1.85)	0.76(0.66, 0.89)	1.27(1.07, 1.51)	1.60(1.35, 1.91)	1.59(1.28, 1.97)	1.70(1.35, 2.13)	1.08(0.92, 1.27)	1.31(1.05, 1.63)	1.26(1.15, 1.37)	1.04(0.95, 1.13)	1.17(1.10, 1.24)	1.33(1.18, 1.48)	1.22(1.07, 1.39)	1.08(0.96, 1.21)	1.08(1.00, 1.16)	1.02(0.91, 1.14)	1.00(0.92, 1.09)	1.15(0.95, 1.38)	1.16(0.95, 1.42)	0.96(0.78, 1.17)	1.05(0.92, 1.21)	1.18(0.96, 1.44)	0.77(0.63, 0.94)	0.99(0.92, 1.06)	1.08(1.03, 1.14)	0.98(0.78, 1.23)	0.88(0.71, 1.09)	1.01(0.92, 1.10)	1.22(0.70, 2.12)	0.55(0.33, 0.92)	0.80(0.69, 0.94)	1.11(0.98, 1.26)	0.97(0.95, 0.99)	0.96(0.94, 0.98)	0.62(0.59, 0.64)	0.80(0.78, 0.82)	0.13(0.13, 0.14)	0.47(0.46, 0.47)
		-	-	-	-	-	-	-	-	-	-	-	-	-	-	-	-	-	-	-	-	-	-	-	-	-	-	-	-	-	-	-	-	-	-	-	-	-	-	-	-	-	-	-	-	-	-	-
	Low weight (did not experience)	-	-	-	-	-	-	-	-	-	-	-	-	-	-	-	-	-	-	-	-	-	-	-	-	-	-	-	-	-	-	-	-	-	-	-	-	-	-	-	-	-	-	-	-	-	-	-
	Low weight (experienced)	1.22(1.08, 1.38)	0.65(0.53, 0.79)	0.99(0.77, 1.29)	1.45(1.22, 1.71)	1.92(1.34, 2.77)	0.70(0.62, 0.79)	1.23(1.15, 1.32)	0.81(0.67, 0.97)	0.95(0.69, 1.31)	1.06(0.74, 1.51)	0.43(0.28, 0.66)	1.37(0.97, 1.92)	0.57(0.37, 0.89)	10.67(8.21, 13.87)	1.26(0.76, 2.09)	0.81(0.54, 1.20)	1.37(0.88, 2.13)	1.15(0.97, 1.37)	0.58(0.47, 0.72)	1.09(0.96, 1.25)	1.75(1.44, 2.13)	1.55(1.22, 1.97)	2.89(2.41, 3.46)	1.71(1.49, 1.97)	1.15(0.90, 1.46)	1.57(1.34, 1.84)	1.69(1.21, 2.36)	1.14(0.74, 1.76)	1.50(1.02, 2.19)	0.73(0.52, 1.02)	1.52(1.03, 2.26)	1.16(0.78, 1.72)	0.87(0.74, 1.03)	0.77(0.67, 0.89)	1.66(1.11, 2.49)	0.60(0.30, 1.17)	0.60(0.45, 0.79)	2.07(0.69, 6.23)	0.62(0.18, 2.11)	0.55(0.33, 0.92)	1.30(0.94, 1.79)	1.01(0.97, 1.06)	0.44(0.40, 0.47)	0.37(0.33, 0.42)	0.90(0.85, 0.95)	0.02(0.02, 0.02)	0.36(0.35, 0.37)
	_cons	2.39(2.17, 2.65)	1.58(1.39, 1.80)	0.44(0.35, 0.55)	0.69(0.57, 0.83)	0.06(0.04, 0.08)	1.81(1.63, 2.01)	5.68(5.34, 6.04)	2.17(1.91, 2.48)	0.26(0.20, 0.33)	0.26(0.20, 0.34)	1.05(0.84, 1.32)	0.28(0.21, 0.39)	0.29(0.21, 0.40)	0.04(0.02, 0.06)	0.11(0.08, 0.17)	0.16(0.12, 0.22)	0.07(0.04, 0.10)	0.18(0.15, 0.22)	0.13(0.10, 0.17)	1.91(1.70, 2.15)	0.51(0.41, 0.62)	0.29(0.22, 0.38)	0.09(0.07, 0.12)	1.30(1.13, 1.50)	0.45(0.36, 0.56)	0.80(0.68, 0.94)	0.20(0.14, 0.28)	0.19(0.13, 0.28)	0.11(0.07, 0.17)	0.31(0.24, 0.40)	0.20(0.14, 0.29)	0.24(0.17, 0.34)	1.53(1.35, 1.74)	3.53(3.23, 3.87)	0.09(0.06, 0.15)	0.09(0.06, 0.14)	0.34(0.28, 0.42)	0.03(0.01, 0.10)	0.03(0.01, 0.09)	0.16(0.11, 0.22)	0.30(0.23, 0.38)	9.10(8.73, 9.49)	8.77(8.38, 9.19)	2.21(2.05, 2.38)	11.73(11.20, 12.30)	0.01(0.01, 0.01)	8.75(8.55, 8.95)
	Abbreviations: OI, osteogenesis imperfecta a The table displays incidence rate ratios (IRRs) with corresponding 95% confidence intervals derived from Poisson regression analysis. Interpretation is facilitated by using '-' to denote comparators for age, sex, OI severity, and clinical symptoms; b Green cells represent statistically significant associations
