# Supplementary material for: The IMPACT Survey: the economic impact of osteogenesis imperfecta in adults
Source: Orphanet J Rare Dis. 2024 Jun 3;19:222. doi: 10.1186/s13023-024-03218-6 (PMC11149192; doi:10.1186/s13023-024-03218-6)
Supplement: Supplementary file 7 — Supplementary Material 7: Appendix Table 7. Logistic regression analysis of patient-reported characteristics associated with healthcare resource utilisation and cost. This table provides the odds ratios and corresponding 95% confidence intervals derived from logistic regression analyses of patient reported characteristics associated with healthcare resource utilisation and cost. [file 13023_2024_3218_MOESM7_ESM.xlsx]

## Sheet: Appendix Table 7
	Appendix Table 7: Logisitic regression analysis of patient-reported characteristics associated with healthcare resource utilisation and cost
		Consumables and services used in the past 12 months
		Manual wheelchair	Powered wheelchair	Walking aids	Hearing aids	Breathing aid	Home modifications	Vehicle modifications	Work modifications	Personal care/support assistance	Dental work
	Age, years
	18–30	-	-	-	-	-	-	-	-	-	-
	31–40	0.48(0.33, 0.70)	0.86(0.57, 1.28)	0.57(0.40, 0.81)	0.91(0.59, 1.39)	0.91(0.57, 1.43)	0.94(0.65, 1.36)	1.44(0.99, 2.09)	0.88(0.60, 1.27)	1.04(0.72, 1.50)	0.86(0.57, 1.31)
	41–50	0.49(0.33, 0.74)	0.72(0.46, 1.12)	0.58(0.39, 0.84)	1.15(0.74, 1.81)	0.68(0.41, 1.14)	0.86(0.57, 1.28)	1.29(0.86, 1.93)	0.87(0.58, 1.30)	0.89(0.59, 1.33)	0.67(0.42, 1.05)
	51–60	0.40(0.26, 0.61)	0.33(0.20, 0.56)	1.00(0.67, 1.49)	1.84(1.16, 2.91)	0.91(0.54, 1.54)	0.89(0.59, 1.36)	1.23(0.80, 1.89)	0.46(0.29, 0.73)	0.72(0.47, 1.10)	1.42(0.84, 2.40)
	Over 61	0.33(0.20, 0.54)	0.45(0.26, 0.79)	1.25(0.79, 1.96)	2.47(1.48, 4.14)	0.81(0.45, 1.47)	1.13(0.70, 1.84)	1.10(0.67, 1.79)	0.20(0.11, 0.36)	1.03(0.63, 1.66)	2.30(1.17, 4.51)
	Sex
	Male participants	-	-	-	-	-	-	-	-	-	-
	Female participants	1.22(0.92, 1.61)	1.08(0.79, 1.48)	1.09(0.84, 1.42)	0.93(0.69, 1.26)	0.53(0.38, 0.74)	1.08(0.82, 1.42)	1.05(0.80, 1.38)	0.89(0.67, 1.19)	0.63(0.48, 0.82)	0.93(0.67, 1.29)
	OI severity
	Mild OI	-	-	-	-	-	-	-	-	-	-
	Moderate OI	7.21(5.28, 9.83)	3.96(2.66, 5.89)	2.84(2.17, 3.72)	1.14(0.84, 1.54)	1.89(1.27, 2.81)	5.23(3.90, 7.03)	5.91(4.30, 8.13)	3.76(2.65, 5.33)	3.09(2.29, 4.19)	1.57(1.13, 2.18)
	Severe OI	18.80(11.90, 29.71)	13.69(8.50, 22.03)	1.71(1.15, 2.54)	1.22(0.79, 1.89)	3.66(2.26, 5.93)	14.55(9.36, 22.62)	12.86(8.35, 19.81)	5.80(3.73, 9.02)	7.34(4.86, 11.09)	2.44(1.40, 4.26)
	Clinical symptoms and events
	Pain (did not experience)	-	-	-	-	-	-	-	-	-	-
	Pain (experienced)	1.03(0.70, 1.52)	0.72(0.47, 1.10)	1.21(0.85, 1.74)	0.80(0.54, 1.20)	0.79(0.50, 1.26)	1.19(0.81, 1.75)	0.99(0.68, 1.45)	1.01(0.67, 1.51)	1.03(0.70, 1.51)	1.25(0.82, 1.89)
		-	-	-	-	-	-	-	-	-	-
	Fracture (did not experience)	-	-	-	-	-	-	-	-	-	-
	Fracture (experienced)	0.57(0.37, 0.89)	1.05(0.65, 1.70)	1.31(0.88, 1.93)	0.94(0.60, 1.48)	0.82(0.48, 1.39)	0.71(0.46, 1.08)	0.75(0.48, 1.15)	0.87(0.55, 1.37)	0.89(0.58, 1.36)	0.97(0.58, 1.62)
		-	-	-	-	-	-	-	-	-	-
	Arm fractures (did not experience)	-	-	-	-	-	-	-	-	-	-
	Arm fractures (experienced)	0.95(0.54, 1.66)	1.27(0.72, 2.25)	0.77(0.46, 1.29)	1.46(0.82, 2.58)	1.28(0.67, 2.43)	1.09(0.63, 1.89)	0.93(0.55, 1.60)	0.75(0.43, 1.33)	1.25(0.74, 2.12)	0.80(0.40, 1.58)
		-	-	-	-	-	-	-	-	-	-
	Leg fracture (did not experience)	-	-	-	-	-	-	-	-	-	-
	Leg fractures (experienced)	1.68(1.02, 2.76)	0.97(0.58, 1.64)	2.28(1.42, 3.67)	1.83(1.09, 3.07)	0.93(0.51, 1.70)	1.51(0.93, 2.46)	1.65(1.02, 2.66)	1.18(0.71, 1.95)	1.79(1.12, 2.87)	0.88(0.48, 1.64)
		-	-	-	-	-	-	-	-	-	-
	Vertebral fracture (did not experience)	-	-	-	-	-	-	-	-	-	-
	Vertebral fractures (experienced)	0.95(0.54, 1.66)	0.75(0.41, 1.35)	1.47(0.87, 2.48)	1.66(0.93, 2.94)	0.74(0.38, 1.47)	0.92(0.53, 1.58)	0.68(0.39, 1.17)	0.79(0.44, 1.40)	0.99(0.58, 1.70)	1.81(0.75, 4.36)
		-	-	-	-	-	-	-	-	-	-
	Rib fracture (did not experience)	-	-	-	-	-	-	-	-	-	-
	Rib fracture (experienced)	2.56(1.51, 4.35)	2.02(1.18, 3.47)	0.65(0.40, 1.05)	0.78(0.45, 1.34)	1.52(0.83, 2.77)	1.65(0.99, 2.75)	2.03(1.23, 3.36)	1.38(0.82, 2.33)	1.18(0.72, 1.92)	1.08(0.53, 2.22)
		-	-	-	-	-	-	-	-	-	-
	Fatigue (did not experience)	-	-	-	-	-	-	-	-	-	-
	Fatigue (experienced)	1.15(0.83, 1.58)	1.16(0.80, 1.66)	1.21(0.91, 1.63)	0.98(0.70, 1.37)	1.05(0.71, 1.56)	1.10(0.80, 1.49)	1.28(0.94, 1.75)	0.96(0.69, 1.34)	1.03(0.75, 1.41)	0.74(0.51, 1.06)
		-	-	-	-	-	-	-	-	-	-
	Scoliosis (did not experience)	-	-	-	-	-	-	-	-	-	-
	Scoliosis (experienced)	1.24(0.94, 1.63)	1.24(0.91, 1.68)	0.85(0.66, 1.10)	0.93(0.70, 1.25)	0.99(0.71, 1.40)	1.17(0.90, 1.53)	1.16(0.89, 1.52)	1.53(1.15, 2.04)	1.29(0.99, 1.69)	1.32(0.95, 1.85)
		-	-	-	-	-	-	-	-	-	-
	Soft tissue problems (did not experience)	-	-	-	-	-	-	-	-	-	-
	Soft tissue problems (experienced)	0.87(0.65, 1.17)	1.08(0.78, 1.51)	1.04(0.79, 1.36)	1.02(0.75, 1.39)	1.11(0.78, 1.58)	1.20(0.90, 1.60)	0.84(0.63, 1.12)	0.93(0.69, 1.27)	0.97(0.73, 1.30)	0.89(0.63, 1.26)
		-	-	-	-	-	-	-	-	-	-
	Hypermobility (did not experience)	-	-	-	-	-	-	-	-	-	-
	Hypermobility (experiencd)	0.85(0.62, 1.16)	0.66(0.45, 0.95)	1.18(0.88, 1.57)	0.76(0.54, 1.06)	0.55(0.36, 0.84)	0.82(0.61, 1.12)	0.73(0.53, 1.00)	0.79(0.57, 1.10)	0.75(0.55, 1.03)	1.04(0.71, 1.52)
		-	-	-	-	-	-	-	-	-	-
	Joint problems (did not experience)	-	-	-	-	-	-	-	-	-	-
	Joint problems (experienced)	1.25(0.92, 1.69)	1.16(0.83, 1.63)	1.76(1.34, 2.31)	1.03(0.76, 1.41)	1.20(0.83, 1.74)	1.25(0.93, 1.67)	1.36(1.01, 1.83)	1.40(1.02, 1.91)	1.27(0.95, 1.69)	1.22(0.85, 1.76)
		-	-	-	-	-	-	-	-	-	-
	Hearing problems (did not experience)	-	-	-	-	-	-	-	-	-	-
	Hearing problems (experienced)	0.90(0.68, 1.19)	0.82(0.60, 1.11)	0.81(0.63, 1.05)	8.51(6.36, 11.38)	0.95(0.68, 1.33)	1.06(0.81, 1.38)	0.76(0.58, 0.99)	0.91(0.68, 1.22)	1.10(0.84, 1.44)	1.03(0.75, 1.42)
		-	-	-	-	-	-	-	-	-	-
	Vision problems (did not experience)	-	-	-	-	-	-	-	-	-	-
	Vision problems (experienced)	0.87(0.64, 1.17)	0.98(0.70, 1.37)	0.81(0.62, 1.07)	0.90(0.66, 1.22)	1.03(0.72, 1.48)	0.86(0.64, 1.15)	0.88(0.65, 1.17)	0.75(0.55, 1.03)	0.96(0.72, 1.28)	1.22(0.83, 1.79)
		-	-	-	-	-	-	-	-	-	-
	Dental problems (did not experience)	-	-	-	-	-	-	-	-	-	-
	Dental problems (experienced)	0.94(0.72, 1.23)	1.09(0.81, 1.47)	1.12(0.87, 1.43)	0.99(0.75, 1.32)	0.74(0.53, 1.03)	1.03(0.79, 1.33)	1.09(0.84, 1.42)	1.00(0.76, 1.32)	0.97(0.75, 1.26)	2.64(1.86, 3.74)
		-	-	-	-	-	-	-	-	-	-
	Breathing problems (did not experience)	-	-	-	-	-	-	-	-	-	-
	Breathing problems (experienced)	1.28(0.90, 1.82)	2.37(1.66, 3.38)	0.83(0.60, 1.15)	1.06(0.74, 1.53)	3.71(2.59, 5.33)	1.37(0.98, 1.93)	1.17(0.84, 1.64)	1.45(1.02, 2.04)	1.43(1.03, 1.99)	0.78(0.49, 1.24)
		-	-	-	-	-	-	-	-	-	-
	Stomach problems (did not experience)	-	-	-	-	-	-	-	-	-	-
	Stomach problems (experienced)	1.03(0.77, 1.38)	1.00(0.72, 1.39)	0.98(0.74, 1.28)	0.82(0.60, 1.12)	0.79(0.55, 1.13)	0.83(0.62, 1.10)	0.83(0.62, 1.11)	0.93(0.68, 1.26)	1.06(0.80, 1.41)	1.26(0.87, 1.83)
		-	-	-	-	-	-	-	-	-	-
	Kidney problems (did not experience)	-	-	-	-	-	-	-	-	-	-
	Kidney problems (experienced)	1.31(0.89, 1.93)	1.41(0.93, 2.13)	0.72(0.50, 1.03)	0.99(0.66, 1.49)	1.61(1.05, 2.46)	1.37(0.94, 2.01)	1.25(0.86, 1.81)	1.49(1.01, 2.20)	1.34(0.93, 1.93)	0.98(0.59, 1.64)
		-	-	-	-	-	-	-	-	-	-
	High blood pressure (did not experience)	-	-	-	-	-	-	-	-	-	-
	High blood pressure (experienced)	0.88(0.64, 1.21)	1.06(0.74, 1.53)	0.93(0.69, 1.26)	1.03(0.73, 1.45)	1.01(0.68, 1.48)	1.06(0.77, 1.44)	1.17(0.85, 1.60)	1.20(0.86, 1.68)	0.80(0.58, 1.09)	1.05(0.69, 1.61)
		-	-	-	-	-	-	-	-	-	-
	Heart problems (did not experience)	-	-	-	-	-	-	-	-	-	-
	Heart problems (experienced)	0.84(0.56, 1.27)	0.77(0.48, 1.23)	1.31(0.89, 1.92)	0.85(0.56, 1.31)	1.10(0.69, 1.74)	0.92(0.62, 1.38)	0.85(0.57, 1.27)	1.06(0.69, 1.62)	1.01(0.68, 1.50)	1.10(0.63, 1.90)
		-	-	-	-	-	-	-	-	-	-
	Sexual problems (did not experience)	-	-	-	-	-	-	-	-	-	-
	Sexual problems (experienced)	1.08(0.71, 1.66)	0.90(0.55, 1.47)	1.45(0.98, 2.16)	1.17(0.76, 1.82)	1.24(0.76, 2.04)	1.44(0.95, 2.18)	0.91(0.60, 1.39)	1.32(0.85, 2.05)	1.08(0.71, 1.63)	0.79(0.46, 1.34)
		-	-	-	-	-	-	-	-	-	-
	Sleep disturbance (did not experience)	-	-	-	-	-	-	-	-	-	-
	Sleep disturbance (experienced)	0.97(0.73, 1.29)	0.95(0.69, 1.30)	1.30(1.00, 1.69)	0.75(0.55, 1.02)	1.16(0.82, 1.63)	1.05(0.79, 1.38)	0.96(0.73, 1.27)	0.93(0.69, 1.25)	1.44(1.10, 1.90)	1.44(1.02, 2.03)
		-	-	-	-	-	-	-	-	-	-
	Mental health problems (did not experience)	-	-	-	-	-	-	-	-	-	-
	Mental health problems (experienced)	0.65(0.48, 0.87)	0.66(0.48, 0.92)	0.76(0.58, 1.00)	0.91(0.67, 1.24)	0.79(0.56, 1.14)	0.92(0.69, 1.22)	0.73(0.55, 0.98)	0.60(0.44, 0.81)	0.77(0.58, 1.03)	1.09(0.77, 1.55)
		-	-	-	-	-	-	-	-	-	-
	Basilar invagination (did not experience)	-	-	-	-	-	-	-	-	-	-
	Basilar invagination (experienced)	0.94(0.61, 1.43)	1.36(0.87, 2.14)	1.04(0.70, 1.56)	2.22(1.43, 3.45)	1.20(0.74, 1.95)	0.75(0.49, 1.15)	1.14(0.75, 1.72)	0.96(0.62, 1.49)	1.13(0.75, 1.70)	1.05(0.57, 1.94)
		-	-	-	-	-	-	-	-	-	-
	Fertility problems (did not experience)	-	-	-	-	-	-	-	-	-	-
	Fertility problems (experienced)	0.37(0.15, 0.92)	0.49(0.16, 1.51)	0.99(0.46, 2.14)	1.61(0.71, 3.64)	1.52(0.57, 4.09)	0.60(0.26, 1.36)	0.73(0.31, 1.73)	0.87(0.37, 2.04)	1.67(0.77, 3.63)	1.02(0.38, 2.68)
		-	-	-	-	-	-	-	-	-	-
	Chewing problems (did not experience)	-	-	-	-	-	-	-	-	-	-
	Chewing problems (experienced)	0.91(0.53, 1.56)	1.16(0.66, 2.04)	0.94(0.57, 1.55)	0.85(0.49, 1.46)	1.12(0.62, 2.03)	1.14(0.67, 1.94)	1.20(0.71, 2.02)	1.18(0.68, 2.03)	1.54(0.92, 2.56)	0.92(0.44, 1.92)
		-	-	-	-	-	-	-	-	-	-
	Obesity (did not experience)	-	-	-	-	-	-	-	-	-	-
	Obesity (experienced)	1.44(1.08, 1.91)	1.15(0.83, 1.58)	1.22(0.94, 1.59)	1.16(0.86, 1.57)	1.28(0.91, 1.80)	1.56(1.18, 2.05)	1.13(0.85, 1.49)	1.36(1.01, 1.82)	1.12(0.85, 1.48)	1.35(0.95, 1.93)
		-	-	-	-	-	-	-	-	-	-
	Low weight (did not experience)	-	-	-	-	-	-	-	-	-	-
	Low weight (experienced)	0.67(0.34, 1.33)	0.70(0.33, 1.50)	0.52(0.27, 1.01)	0.85(0.40, 1.78)	0.85(0.36, 2.00)	0.63(0.32, 1.24)	0.61(0.31, 1.22)	0.65(0.30, 1.40)	1.07(0.56, 2.04)	1.51(0.60, 3.77)
	_cons	0.31(0.19, 0.50)	0.12(0.07, 0.21)	0.30(0.19, 0.46)	0.16(0.10, 0.27)	0.18(0.10, 0.31)	0.13(0.08, 0.20)	0.13(0.08, 0.21)	0.18(0.11, 0.29)	0.19(0.12, 0.31)	1.55(0.94, 2.55)
	Abbreviations: OI, osteogenesis imperfecta a The table displays odds ratios (OR) with corresponding 95% confidence intervals derived from logistic regression analysis. Interpretation is facilitated by using '-' to denote comparators for age, sex, OI severity, and clinical symptoms; b Green cells represent statistically significant associations
