# Supplementary material for: The IMPACT Survey: the economic impact of osteogenesis imperfecta in adults
Source: Orphanet J Rare Dis. 2024 Jun 3;19:222. doi: 10.1186/s13023-024-03218-6 (PMC11149192; doi:10.1186/s13023-024-03218-6)
Supplement: Supplementary file 8 — Supplementary Material 8: Appendix Figure 1. Incidence rate and odds ratios with 95% confidence intervals for OI severity against healthcare utilisation and costs. These graphs illustrate statistically significant results from 57 different regression analyses, focusing on the relationship between OI severity and healthcare utilisation and costs. [file 13023_2024_3218_MOESM8_ESM.xlsx]

## Sheet: Appendix Figure 1
	Appendix Figure 1: Incidence rate and odds ratios with 95% confidence intervals for OI severity against healthcare utilisation and cost a,b,c
	a Plotted are the statistically significant results from 57 different regression analyses. For a comprehensive overview of all regression analyses conducted, please refer to Appendix Tables 6 and 7; b The dotted line at y=1 marks the baseline, representing individuals with mild osteogenesis imperfecta (OI). Points above this line indicate higher incidence rates or odds ratios for specific OI seve…
