# Supplementary material for: The IMPACT Survey: the economic impact of osteogenesis imperfecta in adults
Source: Orphanet J Rare Dis. 2024 Jun 3;19:222. doi: 10.1186/s13023-024-03218-6 (PMC11149192; doi:10.1186/s13023-024-03218-6)
Supplement: Supplementary file 9 — Supplementary Material 9: Appendix Figure 2. Incidence rate and odds ratios with 95% confidence intervals for clinical signs, symptoms and events against healthcare utilisation and costs. These graphs illustrate statistically significant results from 57 different regression analyses, focusing on the relationship between different clinical signs, symptoms and events and healthcare utilisation and costs. [file 13023_2024_3218_MOESM9_ESM.xlsx]

## Sheet: Appendix Figure 2
	Appendix Figure 2: Incidence rate and odds ratios with 95% confidence intervals for clinical signs, symptoms and events against healthcare utilisation and cost a,b,c
	a Plotted are the statistically significant results from 57 different regression analyses. For a comprehensive overview of all regression analyses conducted, please refer to Appendix Tables 6 and 7; b The dotted line at y=1 marks the baseline, representing individuals without the symptom in question. Points above this line indicate higher incidence rates or odds ratios for symptom subgroups compa…
