# Supplementary material for: The IMPACT Survey: the economic impact of osteogenesis imperfecta in adults
Source: Orphanet J Rare Dis. 2024 Jun 3;19:222. doi: 10.1186/s13023-024-03218-6 (PMC11149192; doi:10.1186/s13023-024-03218-6)
Supplement: Supplementary file 10 — Supplementary Material 10: Appendix Figure 3. Incidence rate and odds ratios with 95% confidence intervals for sex against healthcare utilisation and costs. These graphs illustrate statistically significant results from 57 different regression analyses, focusing on the relationship between sex and healthcare utilisation and costs. [file 13023_2024_3218_MOESM10_ESM.xlsx]

## Sheet: Appendix Figure 3
	Appendix Figure 3: Incidence rate and odds ratios with 95% confidence intervals for sex against healthcare utilisation and cost a,b,c
	a Plotted are the statitically significant results from 57 different regression analyses. For a comprehensive overview of all regression analyses conducted, please refer to Appendix Tables 6 and 7; b The dotted line at y=1 marks the baseline, representing male participants. Points above this line indicate higher incidence rates or odds ratios for female participants compared with male participant…
