# Supplementary material for: The IMPACT Survey: the economic impact of osteogenesis imperfecta in adults
Source: Orphanet J Rare Dis. 2024 Jun 3;19:222. doi: 10.1186/s13023-024-03218-6 (PMC11149192; doi:10.1186/s13023-024-03218-6)
Supplement: Supplementary file 11 — Supplementary Material 11: Appendix Figure 4. Incidence rate and odds ratios with 95% confidence intervals for age and healthcare utilisation and costs. These graphs illustrate statistically significant results from 57 different regression analyses, focusing on the relationship between age and healthcare utilisation and costs. [file 13023_2024_3218_MOESM11_ESM.xlsx]

## Sheet: Appendix Figure 4
	Appendix Figure 4: Incidence rate and odds ratios with 95% confidence intervals for age against healthcare utilisation and cost a,b,c
	a Plotted are the statistically significant results from 57 different regression analyses. For a comprehensive overview of all regression analyses conducted, please refer to Appendix Tables 6 and 7; b The dotted line at y=1 marks the baseline, representing individuals aged 18-30 years. Points above this line indicate higher incidence rates or odds ratios for specific age groups compared with adul…
