# Supplementary material for: The IMPACT Survey: the economic impact of osteogenesis imperfecta in adults
Source: Orphanet J Rare Dis. 2024 Jun 3;19:222. doi: 10.1186/s13023-024-03218-6 (PMC11149192; doi:10.1186/s13023-024-03218-6)
Supplement: Supplementary file 12 — Supplementary Material 12: Appendix Table 8. Pairwise analysis of mean visits to a generalist over 12 months. This table provides the mean number of visits to a generalist healthcare professional among adults with OI over a 12-month period for the overall population and various subgroups (including sex, OI severity, age and different clinical symptoms and events). The colour coding highlights the variations within subgroups compared with the overall population. Statistically significant results from pairwise analyses are denoted by an asterisk (*). [file 13023_2024_3218_MOESM12_ESM.xlsx]

## Sheet: Appendix Table 8
		Appendix Table 8: Pairwise analysis of mean visits to a generalist over 12 months a
			General practitioner	Nurse practitioner
		Subgroup
		Overall population	5.0 (11.3)	2.7 (12.1)
		Sex, Mean (SD)P vs other gender
		Male participants	4.7 (11.6)	2.6 (10.9)
		Female participants	5.2 (11.2)	2.8 (12.7)
		OI severity, Mean (SD)P vs group A–C
		A: Mild OI	3.8 (6.8)*AvB, AvC	1.5 (7.4)*AvB, AvC
		B: Moderate OI	5.0 (9.3)* AvB	3.2 (13.8)*AvB
		C: Severe OI	6.5 (16.9)*AvC	4.2 (16.0)*AvC
		Age, Mean (SD)P vs group D–H
		D: 18–30	4.8 (10.9)	2.3 (10.1)
		E: 31–40	5.1 (11.6)	2.3 (11.6)
		F: 41–50	5.8 (11.8)	2.9 (12.2)
		G: 51–60	4.6 (9.8)	2.5 (11.7)
		H: Over 61	4.6 (12.1)	3.9 (15.8)
		Clinical symptoms and events b, Mean (SD)P vs population without symptom
		Pain	5.4 (11.8)*	2.6 (11.7)
		Fractures	6.3 (11.6)*	3.8 (13.3)
		Arm fracture	6.2 (8.8)	3.3 (11.5)
		Leg fractures	7.2 (10.2)*	6.2 (18.3)*
		Vertebral fractures	6.4 (6.8)*	4.0 (12.7)
		Rib fractures	6.1 (13.6)	4.1 (14.4)
		Fatigue	5.5 (11.7)*	2.9 (12.7)
		Scoliosis and other bone problems	5.6 (11.8)	3.1 (12.6)
		Soft tissue	5.4 (11.7)	2.9 (12.7)
		Hypermobility	5.3 (10.7)	2.0 (8.8)
		Joint problems	5.8 (13.5)*	3.0 (13.0)
		Hearing problems	5.5 (12.8)	2.3 (10.3)
		Vision problems	5.7 (11.8)	2.9 (11.5)
		Dental problems	5.9 (13.9)*	2.7 (11.6)
		Breathing problems	6.1 (10.4)	4.4 (16.2)*
		Stomach problems	6.0 (10.7)*	3.6 (14.6)
		Kidney problems	6.7 (15.1)	4.6 (16.2)
		High blood pressure	5.3 (12.4)	3.9 (14.3)
		Heart problems	6.3 (14.5)	3.2 (13.1)
		Sexual problems	7.4 (16.1)*	2.3 (6.6)
		Sleep disturbance	6.0 (12.9)*	2.9 (11.0)
		Mental health problems	5.9 (12.2)*	2.9 (11.8)
		Basilar invagination	5.4 (7.6)	2.9 (8.1)
		Gynaecological problems	6.9 (13.4)	4.5 (18.4)
		Fertility problems	8.2 (17.6)	5.1 (25.2)
		Chewing problems	7.2 (13.2)	4.5 (13.2)
		Obesity	5.7 (12.0)	3.3 (13.8)
		Low weight	8.9 (22.9)	2.1 (4.4)
		Abbreviations: OI, osteogenesis imperfecta Notes: * P≤0.05. For a more comprehensive overview of p values, please refer to Appendix Table 17. a Colours indicate differences to the overall population value. Subgroups with similar values to the overall mean are indicated in yellow, those with higher means compared with the overall population are in orange or red, lower values are in green. The high…
