# Supplementary material for: The IMPACT Survey: the economic impact of osteogenesis imperfecta in adults
Source: Orphanet J Rare Dis. 2024 Jun 3;19:222. doi: 10.1186/s13023-024-03218-6 (PMC11149192; doi:10.1186/s13023-024-03218-6)
Supplement: Supplementary file 14 — Supplementary Material 14: Appendix Table 10. Pairwise analysis of mean visits to a therapist over 12 months. This table provides the mean visits to a therapist healthcare professional among adults with OI over a 12-month period for the overall population and various subgroups (including sex, OI severity, age and different clinical symptoms and events). The colour coding highlights the variations within subgroups compared with the overall population. Statistically significant results from pairwise analyses are denoted by an asterisk (*). [file 13023_2024_3218_MOESM14_ESM.xlsx]

## Sheet: Appendix Table 10
		Appendix Table 10: Pairwise analysis of mean visits to a therapist over 12 months a
			Psychotherapist	Physiotherapist	Rehabilitation therapist	Occupational therapist
		Subgroup
		Overall population	4.7 (14.8)	13.6 (30.8)	1.9 (12.9)	2 (12.5)
		Sex, Mean (SD)P vs other gender
		Male participants	3.8 (14.0)	10.8 (27.4)*	1.3 (8.8)	1.6 (9.7)
		Female participants	5.0 (15.2)	14.7 (32.0)*	2.2 (14.3)	2.2 (13.6)
		OI severity, Mean (SD)P vs group A–C
		A: Mild OI	4.3 (14.0)	7.9 (23.6)*AvB, AvC	1.0 (7.8)*AvB	1.1 (9.0)*AvB
		B: Moderate OI	5.2 (15.9)	14.6 (31.3)*AvB, BvC	2.9 (16.5)*AvB, BvC	2.7 (14.8)*AvB
		C: Severe OI	3.8 (13.8)	24.3 (40.2)*AvC, BvC	1.0 (8.1)*BvC	1.9 (11.2)
		Age, Mean (SD)P vs group D–H
		D: 18–30	6.3 (17.9)*DvG, DvH	16.6 (35.8)*DvE	1.9 (12.5)	2.8 (14.6)
		E: 31–40	5.6 (15.6)*EvG, EvH	11.6 (28.1)*DvE	2.1 (14.1)	1.8 (11.8)
		F: 41–50	4.3 (15.8)	11.7 (28.0)	1.9 (12.4)	2.4 (13.9)
		G: 51–60	2.9 (10.1)*DvG, EvG	13.2 (29.6)	2.1 (13.2)	1.2 (9.8)
		H: Over 61	3.2 (11.4)*DvH, EvH	16.2 (33.0)	1.6 (11.1)	1.7 (11.6)
		Clinical symptoms and events b, Mean (SD)P vs population without symptom
		Pain	4.8 (14.6)	14.6 (31.8)*	2.2 (13.8)*	2.4 (13.8)*
		Fractures	6.0 (17.8)	19.4 (38.6)*	4.4 (20.5)*	3.8 (18.1)*
		Arm fracture	4.1 (11.2)	22.1 (40.9)*	7.5 (30.5)	5.4 (22.6)
		Leg fractures	7.8 (21.2)	23.6 (42.6)*	5.9 (25.3)*	3.6 (18.0)
		Vertebral fractures	6.0 (14.7)	20.7 (37.2)*	5.0 (18.0)	3.1 (13.4)
		Rib fractures	5.9 (13.4)	15.6 (33.9)	3.2 (17.3)	1.8 (8.7)
		Fatigue	5.2 (14.8)*	14.0 (31.0)	2.1 (13.2)	2.3 (13.1)
		Scoliosis and other bone problems	4.9 (14.3)	17.3 (34.1)*	2.3 (14.5)	2.5 (14.0)
		Soft tissue	5.5 (15.7)*	14.5 (31.2)	2.3 (14.2)	2.5 (14.3)
		Hypermobility	5.9 (16.2)	15.0 (32.3)	3.2 (17.8)	1.9 (14.1)
		Joint problems	4.4 (13.2)	15.6 (33.3)*	2.5 (14.2)	2.2 (12.8)
		Hearing problems	4.9 (14.5)	12.8 (30.1)	1.2 (8.0)*	1.6 (10.5)
		Vision problems	5.5 (15.7)	16.8 (34.6)*	2.4 (14.0)	3.1 (15.4)
		Dental problems	5.5 (15.3)	13.3 (30.0)	2.5 (14.5)	2.1 (11.8)
		Breathing problems	4.2 (13.8)	20.5 (37.4)*	2.5 (16.3)	2.1 (12.0)
		Stomach problems	6.9 (16.3)*	15.4 (32.3)	2.1 (13.6)	2.5 (13.9)
		Kidney problems	4.9 (12.9)	12.8 (30.2)	3.1 (17.5)	3.2 (17.9)
		High blood pressure	3.1 (10.5)*	11.5 (28.3)	1.1 (8.6)	2.1 (13.1)
		Heart problems	5.9 (16.1)	19.3 (36.8)*	2.8 (16.2)	2.6 (14.7)
		Sexual problems	6.2 (16.2)	16.1 (31.4)	4.6 (21.3)	3.5 (17.2)
		Sleep disturbance	6.9 (17.3)*	13.6 (30.5)	2.1 (13.0)	2.4 (13.2)
		Mental health problems	8.9 (18.5)*	12.2 (29.3)	2.2 (13.7)	2.5 (13.8)
		Basilar invagination	7.5 (19.8)	15.4 (32.4)	2.5 (14.4)	3.3 (15.2)
		Gynaecological problems	7.9 (17.5)*	15.8 (33.9)	3.9 (19.8)	4.8 (20.6)*
		Fertility problems	4.4 (12.4)	9.6 (25.7)	4.4 (25.3)	3.1 (16.9)
		Chewing problems	8.0 (19.8)	16.0 (36.1)	2.2 (15.8)	2.2 (8.2)
		Obesity	5.3 (15.6)	15.0 (32.1)	2.6 (15.9)	2.5 (14.6)
		Low weight	7.1 (15.9)	17.7 (34.2)	3.2 (15.8)	2.0 (8.1)
		Abbreviations: OI, osteogenesis imperfecta Notes: * P≤0.05. For a more comprehensive overview of p values, please refer to Appendix Table 17. a Colours indicate differences to the overall population value. Subgroups with similar values to the overall mean are indicated in yellow, those with higher means compared with the overall population are in orange or red, lower values are in green. The high…
