# Supplementary material for: The IMPACT Survey: the economic impact of osteogenesis imperfecta in adults
Source: Orphanet J Rare Dis. 2024 Jun 3;19:222. doi: 10.1186/s13023-024-03218-6 (PMC11149192; doi:10.1186/s13023-024-03218-6)
Supplement: Supplementary file 16 — Supplementary Material 16: Appendix Table 12. Pairwise analysis of frequency of diagnostic tests over 12 months. This table provides the mean frequency of diagnostic tests undergone by adults with OI over a 12-month period for the overall population and various subgroups (including sex, OI severity, age and different clinical symptoms and events). The colour coding highlights the variations within subgroups compared with the overall population. Statistically significant results from pairwise analyses are denoted by an asterisk (*). [file 13023_2024_3218_MOESM16_ESM.xlsx]

## Sheet: Appendix Table 12
	Appendix Table 12: Pairwise analysis of frequency of diagnostic tests over 12 months a
		Blood test	Urine test	X-ray	Computerised tomography scan	Bone density scan	Magnetic resonance imaging scan	Ultrasound scan	Echocardiogram	Audiology test
	Subgroup
	Overall population	2.5 (4.0)	1.1 (1.9)	1.9 (3.2)	0.4 (1.1)	0.3 (0.6)	0.4 (0.8)	0.7 (1.8)	0.3 (0.9)	0.4 (0.8)
	Sex, Mean (SD)P vs other gender
	Male participants	2.0 (2.8)*	0.9 (1.5)*	1.7 (2.4)	0.4 (1.0)	0.3 (0.6)*	0.3 (0.7)	0.4 (0.9)*	0.4 (0.8)	0.4 (0.8)
	Female participants	2.7 (4.4)*	1.2 (2.1)*	2.0 (3.5)	0.4 (1.1)	0.4 (0.7)*	0.4 (0.8)	0.8 (2.1)*	0.3 (0.9)	0.4 (0.8)
	OI severity, Mean (SD)P vs group A–C
	A: Mild OI	2.2 (3.0)*AvB	0.9 (1.5)*AvB	1.6 (2.5)*AvB	0.3 (0.8)*AvB	0.3 (0.5)*AvB, AvC	0.3 (0.7)*AvB	0.7 (1.4)	0.3 (0.6)*AvB	0.4 (0.8)
	B: Moderate OI	2.8 (4.5)*AvB, BvC	1.3 (2.3)*AvB, BvC	2.2 (3.9)*AvB, BvC	0.5 (1.3)*AvB	0.4 (0.8)*AvB, BvC	0.4 (0.9)*AvB	0.9 (2.3)*BvC	0.4 (1.1)*AvB	0.4 (0.8)
	C: Severe OI	2.0 (2.9)*BvC	0.8 (1.4)*BvC	1.5 (2.3)*BvC	0.4 (0.8)	0.2 (0.5)*AvC, BvC	0.3 (0.8)	0.5 (1.0)*BvC	0.3 (0.9)	0.4 (0.8)
	Age, Mean (SD)P vs group D–H
	D: 18–30	2.7 (5.3)	1.0 (2.0)	2.1 (3.2)*DvE	0.4 (1.5)	0.4 (0.8)	0.3 (0.8)*DvH	0.8 (3.0)	0.3 (1.3)	0.4 (0.8)
	E: 31–40	2.4 (4.1)	1.1 (2.2)	1.6 (2.6)*DvE	0.4 (0.8)*EvH	0.3 (0.5)*EvG	0.3 (0.7)*EvG, EvH	0.9 (1.9)*EvF, EvG, EvH	0.3 (0.9)	0.4 (0.8)
	F: 41–50	2.5 (4.2)	1.0 (2.1)	2.0 (4.6)	0.4 (1.3)	0.3 (0.8)	0.3 (0.7)*FvH	0.6 (1.3)*EvF	0.4 (0.7)	0.4 (0.9)
	G: 51–60	2.4 (2.5)	1.2 (1.5)	2.0 (2.7)	0.4 (0.8)	0.4 (0.6)*EvG	0.4 (0.9)*EvG	0.6 (1.0)*EvG	0.3 (0.7)	0.4 (0.6)
	H: Over 61	2.4 (2.4)	0.9 (1.2)	1.8 (2.4)	0.5 (0.9)*EvH	0.3 (0.5)	0.5 (0.9)*DvH, EvH, FvH	0.6 (0.9)*EvH	0.3 (0.5)	0.4 (0.6)
	Clinical symptoms and events b, Mean (SD)P vs population without symptom
	Pain	2.7 (4.2)*	1.2 (2.1)*	2.1 (3.4)*	0.4 (1.0)	0.4 (0.6)*	0.4 (0.8)*	0.8 (2.0)*	0.4 (1.0)*	0.4 (0.8)
	Fractures	3.4 (5.5)*	1.4 (2.4)*	3.9 (4.9)*	0.8 (1.7)*	0.5 (0.9)*	0.6 (1.0)*	0.9 (2.5)	0.4 (1.3)	0.4 (0.9)
	Arm fracture	3.9 (6.9)*	1.8 (2.7)*	4.5 (5.7)*	0.9 (1.9)*	0.6 (0.9)*	0.6 (1.1)*	1.1 (3.2)	0.4 (0.9)	0.6 (1.4)
	Leg fractures	3.7 (5.7)*	1.6 (2.5)*	4.8 (5.8)*	0.8 (2.1)*	0.6 (1.0)*	0.6 (0.9)*	1.0 (2.9)	0.4 (0.9)	0.5 (1.2)
	Vertebral fractures	4.8 (7.4)*	1.9 (2.8)*	4.9 (7.2)*	1.1 (1.9)*	0.6 (0.9)*	1.0 (1.3)*	1.3 (3.4)	0.6 (2.1)	0.7 (1.3)*
	Rib fractures	3.3 (4.0)*	1.4 (1.8)*	3.5 (3.6)*	0.7 (1.1)*	0.5 (0.6)*	0.6 (1.0)*	0.9 (1.7)	0.4 (0.8)	0.4 (0.6)
	Fatigue	2.8 (4.5)*	1.2 (2.2)*	2.1 (3.5)*	0.5 (1.1)*	0.4 (0.6)	0.4 (0.9)*	0.8 (2.1)*	0.4 (1.0)*	0.4 (0.8)*
	Scoliosis and other bone problems	2.8 (4.0)*	1.3 (2.2)*	2.1 (3.3)*	0.5 (1.1)*	0.4 (0.6)*	0.4 (0.8)	0.8 (1.9)*	0.4 (0.8)	0.4 (0.8)
	Soft tissue	3.0 (4.8)*	1.3 (2.3)*	2.2 (3.6)*	0.5 (1.1)*	0.4 (0.6)*	0.4 (0.9)*	0.9 (2.1)*	0.4 (1.1)*	0.4 (0.8)
	Hypermobility	3.2 (5.4)*	1.2 (1.9)	2.5 (3.8)*	0.5 (1.1)	0.5 (0.8)*	0.4 (0.9)*	0.9 (2.4)*	0.3 (0.7)	0.5 (0.8)
	Joint problems	3.0 (5.0)*	1.3 (2.2)*	2.5 (4.0)*	0.5 (1.2)*	0.4 (0.7)*	0.5 (0.9)*	0.9 (2.4)*	0.4 (1.1)	0.4 (0.9)
	Hearing problems	2.6 (3.9)	1.2 (2.2)	2.0 (3.3)	0.4 (1.0)	0.4 (0.6)	0.4 (0.9)	0.7 (1.3)	0.3 (0.8)	0.7 (1.0)*
	Vision problems	2.7 (3.9)	1.2 (1.9)	2.3 (3.9)*	0.6 (1.6)*	0.4 (0.8)*	0.5 (0.9)*	0.8 (1.5)	0.4 (0.9)*	0.5 (1.0)*
	Dental problems	2.7 (4.7)	1.1 (1.9)	2.1 (3.8)*	0.5 (1.2)	0.4 (0.6)	0.4 (0.8)	0.7 (1.8)	0.3 (0.7)	0.4 (0.8)
	Breathing problems	3.0 (4.2)*	1.3 (1.9)*	2.2 (4.1)	0.5 (1.2)	0.4 (0.6)	0.4 (0.9)	0.8 (2.1)	0.5 (0.9)*	0.4 (0.9)
	Stomach problems	3.1 (4.4)*	1.4 (2.2)*	2.4 (3.6)*	0.5 (1.0)	0.4 (0.6)*	0.4 (0.9)*	0.9 (2.1)*	0.4 (0.8)	0.4 (0.7)
	Kidney problems	3.6 (5)*	2.2 (2.7)*	2.8 (4.8)*	0.8 (1.7)*	0.4 (0.7)	0.5 (1.0)*	1.1 (1.6)*	0.5 (0.8)*	0.5 (1.0)
	High blood pressure	2.7 (4.0)*	1.2 (1.8)*	2.2 (4.0)	0.5 (1.0)*	0.3 (0.6)	0.4 (0.8)	0.7 (1.3)	0.4 (0.7)	0.4 (0.6)
	Heart problems	3.4 (5.0)*	1.3 (1.8)*	2.3 (2.8)*	0.6 (1.1)	0.5 (0.8)*	0.5 (0.9)*	1.2 (1.8)*	0.8 (1.1)*	0.5 (0.8)
	Sexual problems	3.5 (5.2)*	1.6 (2.5)*	2.7 (3.2)*	0.6 (1.2)	0.4 (0.7)*	0.6 (0.9)*	1.1 (3.0)	0.4 (1.1)	0.4 (0.7)
	Sleep disturbance	3.0 (4.9)*	1.3 (2.1)*	2.2 (3.9)*	0.5 (1.2)*	0.4 (0.6)*	0.4 (0.8)*	0.8 (2.1)*	0.4 (0.9)	0.4 (0.8)
	Mental health problems	3.1 (5.3)*	1.3 (2.1)*	2.3 (4.1)*	0.5 (1.2)*	0.4 (0.6)*	0.4 (0.9)*	0.9 (2.5)*	0.4 (1.1)*	0.4 (0.9)
	Basilar invagination	3.3 (4.6)*	1.4 (2.3)	2.6 (4.7)*	0.6 (1.5)*	0.5 (1.0)*	0.5 (0.9)*	0.7 (1.3)	0.5 (0.9)*	0.6 (1.1)*
	Gynaecological problems	3.7 (6.5)*	1.7 (3.0)*	2.4 (4.6)	0.6 (1.5)	0.4 (0.7)	0.5 (1.1)	1.3 (2.9)*	0.4 (1.1)	0.5 (1.1)
	Fertility problems	4.2 (8.7)	1.7 (2.9)	1.4 (2.0)	0.3 (0.8)	0.4 (0.5)	0.3 (0.7)	2.1 (5.2)	0.3 (0.5)	0.4 (0.6)
	Chewing problems	3.7 (6.7)	1.6 (3.1)	3.1 (5.6)*	0.7 (1.9)	0.5 (0.8)*	0.7 (0.9)*	0.9 (3.1)	0.4 (0.8)	0.5 (1.3)
	Obesity	2.8 (4.4)*	1.2 (1.9)*	2.1 (3.5)	0.5 (1.0)	0.4 (0.7)*	0.4 (0.8)	0.8 (2.3)	0.4 (1.2)	0.3 (0.6)*
	Low weight	5.8 (9.5)*	1.5 (2.7)	3.7 (7.2)	0.9 (2.1)	0.5 (0.9)	0.6 (1.1)*	0.8 (1.1)	0.6 (1.0)*	0.6 (1.4)
	Abbreviations: OI, osteogenesis imperfecta Notes: * P≤0.05. For a more comprehensive overview of p values, please refer to Appendix Table 19. a Colours indicate differences to the overall population value. Subgroups with similar values to the overall mean are indicated in yellow, those with higher means compared with the overall population are in orange or red, lower values are in green. The high…
