# Supplementary material for: The IMPACT Survey: the economic impact of osteogenesis imperfecta in adults
Source: Orphanet J Rare Dis. 2024 Jun 3;19:222. doi: 10.1186/s13023-024-03218-6 (PMC11149192; doi:10.1186/s13023-024-03218-6)
Supplement: Supplementary file 17 — Supplementary Material 17: Appendix Table 13. Pairwise analysis of frequency of surgeries in lifetime. This table provides the mean frequency of surgeries undergone by adults with OI over their lifetime for the overall population and various subgroups (including sex, OI severity, age and different clinical symptoms and events). The colour coding highlights the variations within subgroups compared with the overall population. Statistically significant results from pairwise analyses are denoted by an asterisk (*). [file 13023_2024_3218_MOESM17_ESM.xlsx]

## Sheet: Appendix Table 13
	Appendix Table 13: Pairwise analysis of frequency of surgeries in lifetime a
		Rodding	Fracture repairs	Spine	Hearing	Dental	Heart	Basilar invagination	Soft tissue
	Subgroup
	Overall population	3.2 (6.2)	5.6 (9.5)	0.3 (1.0)	0.3 (1.1)	1.7 (4.0)	0.0 (0.3)	0.1 (0.5)	0.6 (2.4)
	Sex, Mean (SD)P vs other gender
	Male participants	3.7 (6.7)*	6.9 (10.5)*	0.2 (0.7)*	0.4 (1.4)	1.8 (3.5)	0.1 (0.4)	0.1 (0.6)	0.8 (3.2)
	Female participants	2.9 (5.9)*	5.0 (9.0)*	0.3 (1.1)*	0.3 (0.9)	1.7 (4.3)	0.0 (0.2)	0.1 (0.4)	0.5 (2.0)
	OI severity, Mean (SD)P vs group A–C
	A: Mild OI	1.1 (2.6)*AvB, AvC	3.5 (6.2)*AvB, AvC	0.2 (0.7)*AvB, AvC	0.3 (0.8)	1.5 (3.5)*AvB	0.1 (0.3)	0.0 (0.4)*AvB	0.6 (1.9)
	B: Moderate OI	4.3 (7.1)*AvB	7.2 (11.0)*AvB	0.3 (1.1)*AvB	0.3 (1.2)	2.0 (4.2)*AvB	0.0 (0.3)	0.1 (0.6)*AvB, BvC	0.7 (2.5)
	C: Severe OI	5.0 (8.0)*AvC	5.7 (10.7)*AvC	0.4 (1.3)*AvC	0.4 (1.5)	1.9 (5.0)	0.0 (0.4)	0.0 (0.2)*BvC	0.4 (3.6)
	Age, Mean (SD)P vs group D–H
	D: 18–30	3.9 (7.1)*DvG, DvH	4.6 (8.3)*DvH	0.4 (1.4)*DvF	0.1 (0.6)*DvE, DvF, DvG, DvH	0.9 (2.0)*DvE, DvF, DvG, DvH	0.0 (0.2)*DvH	0.0 (0.2)*DvE	0.2 (0.8)*DvF, DvG, DvH
	E: 31–40	3.1 (5.8)	4.2 (7.4)*EvF, EvG, EvH	0.3 (0.9)	0.3 (0.9)*DvE,EvH	1.3 (2.7)*DvE,EvG,EvH	0.0 (0.3)*EvH	0.1 (0.7)*DvE, EvG	0.6 (3.4)
	F: 41–50	3.5 (6.7)	5.9 (9.7)*EvF, FvH	0.2 (0.5)*DvF	0.3 (1.2)*DvF, FvH	1.8 (4.3)*DvF, FvH	0.0 (0.3)*FvH	0.1 (0.6)	0.6 (1.7)*DvF
	G: 51–60	2.6 (4.6)*DvG	5.8 (9.1)*EvG, GvH	0.3 (0.9)	0.4 (1.3)*DvG	2.4 (4.7)*DvG, EvG	0.0 (0.2)*GvH	0.0 (0.2)*EvG	0.8 (2.4)*DvG
	H: Over 61	2.3 (6.1)*DvH	8.7 (13.6)*DvH, EvH, FvH, GvH	0.3 (1.2)	0.6 (1.4)*DvH, EvH, FvH	2.8 (6.1)*DvH, EvH, FvH	0.1 (0.6)*DvH, EvH, FvH, GvH	0.0 (0.5)	1.0 (2.7)*DvH
	Clinical symptoms and events b, Mean (SD)P vs population without symptom
	Pain	3.2 (6.2)	5.7 (9.8)	0.3 (1.1)*	0.3 (1.1)	1.9 (4.3)*	0.0 (0.3)	0.1 (0.5)	0.7 (2.7)*
	Fractures	3.5 (7.0)	6.8 (10.9)*	0.4 (1.0)*	0.4 (1.2)	2.2 (4.9)*	0.1 (0.4)	0.1 (0.7)	0.7 (1.8)
	Arm fracture	5.0 (9.5)*	8.9 (12.5)*	0.5 (1.2)	0.3 (1.3)	1.8 (3.2)	0.1 (0.3)	0.1 (0.6)	0.9 (2.2)
	Leg fractures	3.9 (6.4)	7.0 (10.9)	0.4 (1.0)	0.3 (1.0)	1.7 (3.4)	0.0 (0.3)	0.1 (0.6)	0.7 (1.7)
	Vertebral fractures	3.1 (5.9)	8.9 (12.7)*	0.5 (1.2)	0.3 (1.0)	3.0 (6.0)*	0.1 (0.4)	0.2 (0.8)	0.7 (1.6)
	Rib fractures	4.0 (6.7)	8.9 (13.3)*	0.4 (1.1)	0.4 (1.5)	3.0 (6.7)*	0.1 (0.5)	0.3 (1.1)*	0.7 (1.8)
	Fatigue	3.3 (6.4)	5.7 (9.8)	0.3 (1.0)	0.3 (1.2)	2.0 (4.2)*	0.0 (0.3)	0.1 (0.5)	0.7 (2.9)*
	Scoliosis and other bone problems	3.8 (7.1)*	5.6 (9.9)	0.3 (1.1)	0.4 (1.3)	1.7 (3.3)	0.0 (0.3)	0.1 (0.6)	0.5 (2.1)
	Soft tissue	2.8 (6.0)*	5.8 (9.9)	0.3 (1.2)	0.4 (1.2)	2.2 (4.6)*	0.1 (0.4)	0.1 (0.5)	0.7 (2.5)*
	Hypermobility	2.5 (5.4)*	5.6 (9.0)	0.2 (0.8)	0.3 (1.0)	2.0 (4.3)	0.1 (0.3)	0.1 (0.5)	0.6 (1.4)
	Joint problems	2.8 (5.9)	6.0 (10.1)	0.2 (0.8)	0.4 (1.1)	2.3 (4.4)*	0.1 (0.4)*	0.1 (0.6)	0.9 (3.2)*
	Hearing problems	2.7 (5.8)*	5.4 (9.8)	0.2 (0.6)*	0.6 (1.5)*	2.2 (4.8)*	0.1 (0.4)*	0.1 (0.6)	0.7 (2.7)
	Vision problems	2.4 (5.1)*	5.5 (9.8)	0.3 (0.9)	0.5 (1.5)*	2.2 (4.8)*	0.1 (0.4)*	0.1 (0.5)	0.8 (2.7)*
	Dental problems	3.6 (6.8)*	6.0 (10.2)	0.3 (1.0)	0.4 (1.2)	2.8 (5.4)*	0.1 (0.4)	0.1 (0.7)*	0.6 (3.0)
	Breathing problems	3.5 (6.3)	5.9 (10.6)	0.4 (1.5)*	0.5 (1.8)*	2.0 (4.7)	0.1 (0.5)	0.1 (0.6)	0.7 (2.8)
	Stomach problems	3.0 (5.5)	5.4 (9.3)	0.3 (0.9)	0.3 (1.2)	1.9 (3.5)	0.1 (0.3)	0.1 (0.5)	0.6 (2.6)
	Kidney problems	3.2 (6.5)	5.5 (10.2)	0.3 (0.8)	0.4 (1.5)	1.9 (3.2)	0.1 (0.6)*	0.2 (0.8)	0.7 (1.6)
	High blood pressure	3.0 (5.4)	7.7 (11.3)*	0.3 (1.1)	0.5 (1.6)*	2.4 (4.6)*	0.1 (0.4)	0.1 (0.6)	0.8 (2.7)
	Heart problems	2.7 (6.7)	4.7 (8.8)	0.4 (1.2)	0.3 (0.9)	2.4 (4.4)*	0.2 (0.6)*	0.1 (0.7)	0.7 (2.7)
	Sexual problems	2.9 (6.6)	6.8 (10.8)	0.3 (0.9)	0.3 (1.2)	2.0 (3.7)	0.1 (0.6)	0.1 (0.3)	0.6 (1.2)
	Sleep disturbance	3.1 (6.1)	5.8 (9.9)	0.2 (0.8)	0.3 (1.1)	1.9 (4.0)	0.1 (0.4)	0.1 (0.5)	0.7 (2.9)
	Mental health problems	2.6 (5.2)*	5.3 (9.5)	0.3 (1.2)	0.3 (0.9)*	2.0 (4.1)	0.0 (0.3)	0.1 (0.4)	0.6 (1.9)
	Basilar invagination	2.6 (4.2)	4.9 (9.6)	0.4 (1.0)	0.4 (1.5)	2.3 (5.5)	0.1 (0.4)	0.2 (0.8)*	0.6 (1.9)
	Gynaecological problems	3.5 (7.3)	4.9 (9.1)	0.2 (0.7)	0.2 (1.0)	1.6 (3.8)	0.0 (0.2)	0.0 (0.2)	0.5 (1.4)
	Fertility problems	1.9 (3.7)*	4.4 (8.8)	0.1 (0.3)*	0.3 (0.7)	1.3 (2.0)	0.1 (0.3)	0.1 (0.5)	0.4 (0.8)
	Chewing problems	3.6 (7.3)	5.6 (10.0)	0.4 (1.1)	0.2 (0.8)	2.7 (6.2)	0.1 (0.5)	0.2 (0.8)*	0.6 (1.4)
	Obesity	3.1 (6.0)	6.2 (10.5)	0.3 (1.0)	0.3 (1.1)	2.1 (4.7)	0.1 (0.4)	0.1 (0.5)	0.6 (2.0)
	Low weight	2.9 (8.2)	4.8 (9.9)	0.6 (2.6)	0.2 (0.6)	1.1 (1.6)*	0.1 (0.4)	0.1 (0.3)	0.3 (1.0)*
	Abbreviations: OI, osteogenesis imperfecta Notes: * P≤0.05. For a more comprehensive overview of p values, please refer to Appendix Table 20. a Colours indicate differences to the overall population value. Subgroups with similar values to the overall mean are indicated in yellow, those with higher means compared with the overall population are in orange or red, lower values are in green. The high…
