# Supplementary material for: The IMPACT Survey: the economic impact of osteogenesis imperfecta in adults
Source: Orphanet J Rare Dis. 2024 Jun 3;19:222. doi: 10.1186/s13023-024-03218-6 (PMC11149192; doi:10.1186/s13023-024-03218-6)
Supplement: Supplementary file 18 — Supplementary Material 18: Appendix Table 14. Pairwise analysis of proportion of respondents using consumables and services over 12 months. This table provides the proportions of adults with OI using specific consumables and services over a 12-month period for the overall population and various subgroups (including sex, OI severity, age and different clinical symptoms and events). The colour coding highlights the variations within subgroups compared with the overall population. Statistically significant results from pairwise analyses are denoted by an asterisk (*). [file 13023_2024_3218_MOESM18_ESM.xlsx]

## Sheet: Appendix Table 14
	Appendix Table 14: Pairwise analysis of proportion of respondents using consumables and services over 12 months a
		Manual wheelchair	Powered wheelchair	Walking aids	Hearing aids	Breathing aids	Home modifications	Vehicle modifications	Work modifications	Personal care/support assistance	Dental work
	Subgroup
	Overall population	653 (45.4)	370 (25.7)	649 (45.1)	474 (32.9)	263 (18.3)	646 (44.9)	558 (38.8)	384 (26.7)	515 (35.8)	1177 (81.7)
	Sex, N (%)P vs other gender
	Male participants	191 (45.2)	115 (27.2)	175 (41.4)	141 (33.3)	109 (25.8)*	186 (44.0)	170 (40.2)	124 (29.3)	176 (41.6)*	340 (80.4)
	Female participants	458 (45.4)	255 (25.3)	469 (46.5)	333 (33.0)	154 (15.3)*	457 (45.3)	386 (38.3)	259 (25.7)	338 (33.5)*	830 (82.3)
	OI severity, N (%)P vs group A–C
	A: Mild OI	76 (15.0)*AvB, AvC	37 (7.3)*AvB, AvC	155 (30.6)*AvB, AvC	152 (30.0)	46 (9.1)*AvB, AvC	88 (17.4)*AvB, AvC	65 (12.8)*AvB, AvC	53 (10.5)*AvB, AvC	80 (15.8)*AvB, AvC	376 (74.2)*AvB, AvC
	B: Moderate OI	379 (56.5)*AvB, BvC	179 (26.7)*AvB, BvC	379 (56.5)*AvB, BvC	223 (33.2)	122 (18.2)*AvB, BvC	366 (54.5)*AvB, BvC	323 (48.1)*AvB, BvC	215 (32.0)*AvB, BvC	273 (40.7)*AvB, BvC	574 (85.5)*AvB
	C: Severe OI	162 (79.0)*AvC, BvC	129 (62.9)*AvC, BvC	80 (39.0)*AvC, BvC	75 (36.6)	74 (36.1)*AvC, BvC	159 (77.6)*AvC, BvC	141 (68.8)*AvC, BvC	94 (45.9)*AvC, BvC	133 (64.9)*AvC, BvC	184 (89.8)*AvC
	Age, N (%)P vs group D–H
	D: 18–30	164 (56.6)*DvE, DvF, DvG, DvH	86 (29.7)*DvG	139 (47.9)*DvE	62 (21.4)*DvF, DvG, DvH	52 (17.9)	126 (43.5)*DvH	99 (34.1)	88 (30.3)*DvG, DvH	104 (35.9)	231 (79.7)*DvG, DvH
	E: 31–40	167 (42.8)*DvE	109 (28.0)*EvG	143 (36.7)*DvE,EvG, EvH	101 (25.9)*EvG, EvH	68 (17.4)	166 (42.6)*EvH	155 (39.7)	115 (29.5)*EvG, EvH	143 (36.7)	306 (78.5)*EvG, EvH
	F: 41–50	131 (44.0)*DvF	77 (25.8)*FvG	119 (39.9)*FvG, FvH	95 (31.9)*DvF, FvG, FvH	48 (16.1)	127 (42.6)*FvH	117 (39.3)	93 (31.2)*FvG, FvH	106 (35.6)	230 (77.2)*FvG, FvH
	G: 51–60	110 (42.1)*DvG	46 (17.6)*DvG, EvG, FvG, GvH	136 (52.1)*EvG, FvG	112 (42.9)*DvG, EvG, FvG	51 (19.5)	120 (46.0)	106 (40.6)	58 (22.2)*DvG, EvG, FvG, GvH	83 (31.8)	226 (86.6)*DvG, EvG, FvG
	H: Over 61	81 (40.3)*DvH	52 (25.9)*GvH	112 (55.7)*EvH, FvH	104 (51.7)*DvH, EvH, FvH	44 (21.9)	107 (53.2)*DvH, EvH, FvH	81 (40.3)	30 (14.9)*DvH, EvH, FvH, GvH	79 (39.3)	184 (91.5)*DvH, EvH, FvH
	Clinical symptoms and events b, N (%)P vs population without symptom
	Pain	551 (46.8)*	306 (26.0)	569 (48.3)*	390 (33.1)	218 (18.5)	558 (47.4)*	470 (39.9)	322 (27.3)	439 (37.3)*	984 (83.5)*
	Fractures	194 (49.2)	124 (31.5)*	219 (55.6)*	146 (37.1)*	74 (18.8)	197 (50.0)*	168 (42.6)	109 (27.7)	169 (42.9)*	332 (84.3)
	Arm fracture	53 (54.6)	40 (41.2)*	50 (51.5)	43 (44.3)*	23 (23.7)	54 (55.7)*	46 (47.4)	28 (28.9)	51 (52.6)*	81 (83.5)
	Leg fractures	90 (59.6)*	51 (33.8)*	102 (67.5)*	61 (40.4)*	27 (17.9)	89 (58.9)*	79 (52.3)*	48 (31.8)*	80 (53.0)*	127 (84.1)
	Vertebral fractures	55 (53.4)	33 (32.0)	68 (66.0)*	50 (48.5)*	21 (20.4)	57 (55.3)*	43 (41.7)	28 (27.2)	49 (47.6)*	95 (92.2)*
	Rib fractures	89 (63.1)*	62 (44.0)*	74 (52.5)	51 (36.2)	36 (25.5)*	89 (63.1)*	79 (56.0)*	47 (33.3)	72 (51.1)*	126 (89.4)*
	Fatigue	457 (47.4)*	258 (26.8)	472 (49.0)*	331 (34.3)	184 (19.1)	469 (48.7)*	395 (41.0)*	266 (27.6)	367 (38.1)*	805 (83.5)*
	Scoliosis and other bone problems	362 (53.9)*	215 (32.0)*	315 (46.9)	227 (33.8)	141 (21.0)*	360 (53.6)*	305 (45.4)*	223 (33.2)*	294 (43.8)*	585 (87.1)*
	Soft tissue	347 (44.0)	200 (25.3)	389 (49.3)*	279 (35.4)*	144 (18.3)	380 (48.2)*	296 (37.5)	205 (26.0)	290 (36.8)	663 (84.0)*
	Hypermobility	158 (41.8)	75 (19.8)*	192 (50.8)*	114 (30.2)	42 (11.1)*	161 (42.6)	124 (32.8)*	89 (23.5)	120 (31.7)	317 (83.9)
	Joint problems	250 (44.8)	138 (24.7)	316 (56.6)*	213 (38.2)*	103 (18.5)	272 (48.7)*	223 (40.0)	148 (26.5)	211 (37.8)	481 (86.2)*
	Hearing problems	255 (42.1)*	147 (24.3)	267 (44.1)	350 (57.8)*	114 (18.8)	281 (46.4)	219 (36.1)	149 (24.6)	229 (37.8)	511 (84.3)*
	Vision problems	199 (46.9)	121 (28.5)	197 (46.5)	174 (41.0)*	88 (20.8)	210 (49.5)*	170 (40.1)	111 (26.2)	175 (41.3)*	371 (87.5)*
	Dental problems	301 (48.1)	183 (29.2)*	303 (48.4)*	237 (37.9)*	116 (18.5)	313 (50.0)*	264 (42.2)*	181 (28.9)	249 (39.8)*	565 (90.3)*
	Breathing problems	171 (60.6)*	134 (47.5)*	133 (47.2)	115 (40.8)*	118 (41.8)*	182 (64.5)*	147 (52.1)*	110 (39.0)*	156 (55.3)*	247 (87.6)*
	Stomach problems	247 (49.3)*	144 (28.7)	247 (49.3)*	169 (33.7)	96 (19.2)	246 (49.1)*	197 (39.3)	143 (28.5)	210 (41.9)*	435 (86.8)*
	Kidney problems	103 (54.2)*	66 (34.7)*	86 (45.3)	75 (39.5)*	54 (28.4)*	112 (58.9)*	88 (46.3)*	63 (33.2)*	94 (49.5)*	167 (87.9)*
	High blood pressure	160 (46.5)	97 (28.2)	174 (50.6)*	141 (41.0)*	79 (23.0)*	183 (53.2)*	157 (45.6)*	98 (28.5)	133 (38.7)	300 (87.2)*
	Heart problems	75 (46.3)	44 (27.2)	87 (53.7)*	64 (39.5)	43 (26.5)*	83 (51.2)	67 (41.4)	49 (30.2)	70 (43.2)*	141 (87.0)
	Sexual problems	70 (46.4)	39 (25.8)	88 (58.3)*	61 (40.4)*	34 (22.5)	85 (56.3)*	59 (39.1)	47 (31.1)	64 (42.4)	128 (84.8)
	Sleep disturbance	306 (46.7)	175 (26.7)	328 (50.1)*	215 (32.8)	137 (20.9)*	320 (48.9)*	260 (39.7)	180 (27.5)	272 (41.5)*	564 (86.1)*
	Mental health problems	256 (43.8)	142 (24.3)	268 (45.9)	183 (31.3)	108 (18.5)	273 (46.7)	214 (36.6)	147 (25.2)	216 (37.0)	493 (84.4)*
	Basilar invagination	85 (54.1)*	58 (36.9)*	84 (53.5)*	82 (52.2)*	42 (26.8)*	85 (54.1)*	77 (49.0)*	50 (31.8)	77 (49.0)*	140 (89.2)*
	Gynaecological problems	78 (44.8)	52 (29.9)	80 (46.0)	56 (32.2)	28 (16.1)	80 (46.0)	65 (37.4)	48 (27.6)	69 (39.7)	137 (78.7)
	Fertility problems	10 (26.3)*	4 (10.5)*	18 (47.4)	13 (34.2)	6 (15.8)	13 (34.2)	9 (23.7)	11 (28.9)	15 (39.5)	31 (81.6)
	Chewing problems	49 (50.0)	38 (38.8)*	53 (54.1)	37 (37.8)	27 (27.6)*	55 (56.1)*	46 (46.9)	31 (31.6)	51 (52.0)*	84 (85.7)
	Obesity	254 (51.9)*	146 (29.9)*	253 (51.7)*	179 (36.6)*	114 (23.3)*	272 (55.6)*	210 (42.9)*	155 (31.7)*	201 (41.1)*	427 (87.3)*
	Low weight	22 (41.5)	13 (24.5)	19 (35.8)	16 (30.2)	9 (17.0)	20 (37.7)	16 (30.2)	12 (22.6)	21 (39.6)	47 (88.7)
	Abbreviations: OI, osteogenesis imperfecta Notes: * P≤0.05. For a more comprehensive overview of p values, please refer to Appendix Table 21. a Colours indicate differences to the overall population value. Subgroups with similar values to the overall mean are indicated in yellow, those with higher means compared with the overall population are in orange or red, lower values are in green. The high…
