# Supplementary material for: The IMPACT Survey: the economic impact of osteogenesis imperfecta in adults
Source: Orphanet J Rare Dis. 2024 Jun 3;19:222. doi: 10.1186/s13023-024-03218-6 (PMC11149192; doi:10.1186/s13023-024-03218-6)
Supplement: Supplementary file 19 — Supplementary Material 19: Appendix Table 15. Pairwise analysis of missed workdays over 4 weeks. This table provides the mean number of workdays missed among adults with OI over a 4-week period for the overall population and various subgroups (including sex, OI severity, age and different clinical symptoms and events). The colour coding highlights the variations within subgroups compared with the overall population. Statistically significant results from pairwise analyses are denoted by an asterisk (*). [file 13023_2024_3218_MOESM19_ESM.xlsx]

## Sheet: Appendix Table 15
	Appendix Table 15: Pairwise analysis of missed workdays over 4 weeks a,b
		Missed workdays
	Subgroup
	Overall population	1.7 (5.3)
	Sex, Mean (SD)P vs other gender
	Male participants	1.4 (5.0)
	Female participants	1.9 (5.4)
	OI severity, Mean (SD)P vs group A–C
	A: Mild OI	0.9 (3.5)*AvB
	B: Moderate OI	2.4 (6.5)*AvB
	C: Severe OI	1.7 (5.0)
	Age, Mean (SD)P vs group D–H
	D: 18–30	1.3 (4.4)
	E: 31–40	1.8 (5.5)
	F: 41–50	1.4 (4.6)
	G: 51–60	2.1 (6.2)
	H: Over 61	1.9 (6.5)
	Clinical symptoms and events c, Mean (SD)P vs population without symptom
	Pain	1.9 (5.6)*
	Fractures	3.5 (7.6)*
	Arm fracture	5.3 (9.7)*
	Leg fractures	4.6 (8.4)*
	Vertebral fractures	4.4 (8.4)*
	Rib fractures	4.3 (8.4)*
	Fatigue	1.9 (5.5)
	Scoliosis and other bone problems	2.1 (5.8)
	Soft tissue	1.8 (5.2)
	Hypermobility	1.9 (5.3)
	Joint problems	2.3 (6.2)*
	Hearing problems	1.7 (5.3)
	Vision problems	2.2 (6.4)
	Dental problems	1.9 (5.6)
	Breathing problems	1.3 (4.9)
	Stomach problems	2.2 (6.2)
	Kidney problems	3.1 (7.6)
	High blood pressure	2.0 (5.5)
	Heart problems	1.9 (5.2)
	Sexual problems	2.7 (6.4)
	Sleep disturbance	2.5 (6.4)*
	Mental health problems	2.4 (6.3)*
	Basilar invagination	2.7 (7.0)
	Gynaecological problems	2.6 (6.9)
	Fertility problems	2.6 (6.7)
	Chewing problems	1.9 (5.5)
	Obesity	1.9 (5.6)
	Low weight	2.4 (6.2)
	Abbreviations: OI, osteogenesis imperfecta Notes: * P≤0.05. For a more comprehensive overview of p values, please refer to Appendix Table 22. a Mean workdays missed have been calculated using the respondents in paid employment for whom data were available; b Colours indicate differences to the overall population value. Subgroups with similar values to the overall mean are indicated in yellow, tho…
