# Supplementary material for: The IMPACT Survey: the economic impact of osteogenesis imperfecta in adults
Source: Orphanet J Rare Dis. 2024 Jun 3;19:222. doi: 10.1186/s13023-024-03218-6 (PMC11149192; doi:10.1186/s13023-024-03218-6)
Supplement: Supplementary file 20 — Supplementary Material 20: Appendix Table 16. Pairwise analysis of out-of-pocket spending in Euros (€) over 4 weeks. This table provides the mean spend out-of- pocket among adults with OI over a 4-week period for the overall population and various subgroups (including sex, OI severity, age and different clinical symptoms and events). The colour coding highlights the variations within subgroups compared with the overall population. Statistically significant results from pairwise analyses are denoted by an asterisk (*). [file 13023_2024_3218_MOESM20_ESM.xlsx]

## Sheet: Appendix Table 16
	Appendix Table 16: Pairwise analysis of out-of-pocket spending in Euros (€) over 4 weeks a,b
		Total spend of queried catergories	Medicine	Physiotherapy	Psychotherapy	Travel to medical appointments	Personal care/support assistance
	Subgroup
	Overall population	191.0 (1392.1)	40.5 (147.5)	29.5 (85.1)	12.2 (62.5)	25.0 (90.5)	83.8 (1346.1)
	Sex, Mean (SD)P vs other gender
	Male participants	112.5 (323.8)*	33.6 (76.3)	22.7 (64.5)*	10.0 (44.5)	21.6 (70.7)	24.6 (212.1)
	Female participants	224.9 (1650.7)*	43.4 (169.2)	32.5 (92.5)*	13.1 (68.9)	26.3 (98)	109.6 (1603.5)
	OI severity, Mean (SD)P vs group A–C
	A: Mild OI	78.7 (179.7)*AvB, AvC	22.8 (47.1)*AvB	26.3 (86.6)	6.5 (30.6)*AvB	14.8 (45.4)*AvB	8.2 (93.8)*AvC
	B: Moderate OI	268.8 (1987.7)*AvB	46.9 (107.3)*AvB	30.8 (83.3)	14.3 (58.6)*AvB	31.1 (92.5)*AvB	145.6 (1956.9)
	C: Severe OI	165.5 (433.4)*AvC	42.4 (146)	32.4 (83.9)	11.0 (40.9)	28.8 (151.8)	50.8 (253.4)*AvC
	Age, Mean (SD)P vs group D–H
	D: 18–30	130.5 (570.2)	43.2 (273.0)	19.9 (73.5)*DvF, DvH	15.7 (98.4)	30.8 (141)	21 (251.6)
	E: 31–40	195.2 (1441.4)	28.3 (67.9)*EvF, EvG, EvH	21.8 (51.5)*EvF, EvH	15.2 (57.8)*EvH	25.7 (77.8)	104.2 (1428.6)
	F: 41–50	154.1 (327.2)	40.8 (89.6)*EvF	38.6 (107.1)*DvF, EvF	11.3 (46.4)	18.2 (44.4)	45.2 (247.6)
	G: 51–60	306.2 (2623)	53.1 (129.9)*EvG	34.1 (96.1)	10.9 (48)	27.7 (84.3)	180.4 (2584.4)
	H: Over 61	173.5 (491.4)	43.1 (78.3)*EvH	38.6 (97.5)*DvH, EvH	4.7 (37.1)*EvH	21.7 (79.2)	65.4 (342.9)
	Clinical symptoms and events c, Mean (SD)P vs population without symptom
	Pain	218.7 (1536.4)*	45.5 (161.7)*	32.7 (91.3)*	13.3 (67.2)*	27.5 (97.0)*	99.7 (1487.3)*
	Fractures	271.4 (1463.2)	58.1 (136.4)*	39.9 (106.2)*	15.7 (63.4)	35.4 (98.7)*	122.3 (1427.6)
	Arm fracture	194.4 (381.0)	59.4 (119.0)	28.5 (71.4)	13.5 (59.2)	32.2 (81.6)	60.9 (251.3)
	Leg fractures	307.4 (684.9)	75.3 (173.2)*	53.4 (133.3)*	21.0 (76.5)	51 (140.4)*	106.8 (491.8)
	Vertebral fractures	276.1 (373.9)	95.9 (171.6)*	51.0 (107.5)*	19.6 (78.9)	51.3 (97.9)*	58.3 (172.7)
	Rib fractures	246.2 (572.4)	63.5 (124.1)*	33.3 (81.3)	17.6 (63.6)	45.6 (113.7)*	86.1 (401.5)
	Fatigue	235.3 (1682.8)*	46.4 (167.7)*	33.1 (93.1)*	15.3 (72.7)*	26.4 (78.4)	114.1 (1635.6)
	Scoliosis and other bone problems	241.1 (1716.4)	50.7 (199.7)*	35.9 (94.3)*	11.5 (46.0)	32.1 (115.3)*	110.8 (1649.8)
	Soft tissue	218.9 (1558.3)	45.1 (103.7)	36.4 (97.9)*	12.4 (52.1)	27.0 (80.6)	98.1 (1517.7)
	Hypermobility	141.9 (357.9)	40.1 (96.2)	31.3 (92.8)	17.2 (92.2)	27.8 (80.6)	25.4 (219.8)
	Joint problems	175.7 (387.9)	51.7 (115.9)*	41.1 (104.0)*	11.9 (50.8)	31.8 (94.2)*	39.1 (247.5)
	Hearing problems	177.6 (1146.9)	43.3 (104.1)	28.6 (86.1)	11.0 (45.2)	23.3 (68.5)	71.5 (1130.5)
	Vision problems	164.7 (331.4)	51.3 (134.8)	37.4 (104.0)*	12.7 (47.8)	34.8 (128.7)*	28.5 (144.2)
	Dental problems	210.6 (1207.7)	49.6 (198.5)	31.0 (96.4)	13.8 (75.1)	28.4 (90.9)	87.7 (1143.8)
	Breathing problems	316.9 (2580.3)	54.5 (263.4)	25.9 (65.8)	8.9 (33.1)	26.7 (67.0)	200.9 (2510.9)
	Stomach problems	177.7 (410.5)	46.8 (102.0)	34.1 (81.9)	12.9 (52.0)	29.8 (75.4)	54.1 (293.6)
	Kidney problems	195.6 (443.2)	56.4 (107.2)*	29.9 (75.2)	14.6 (67.8)	36.4 (82.7)	58.3 (314.4)
	High blood pressure	154.3 (402.3)	50.8 (117.2)	29.2 (73.2)	7.2 (35.6)*	25.3 (89.6)	41.8 (273.6)
	Heart problems	163.3 (276.6)	46.1 (86.7)	42.0 (105.7)	12.6 (51.0)	26.5 (74.8)	36.1 (160.9)
	Sexual problems	172.9 (355.2)	52.5 (139.4)	48.2 (124.9)*	9.7 (31.4)	26.7 (78.5)	35.8 (201.8)
	Sleep disturbance	237.4 (1713.2)	47.9 (127.9)	30.3 (91.9)	13.4 (51.7)	30.5 (119.2)*	115.3 (1666.5)
	Mental health problems	238.5 (1828.5)	47.9 (203.0)	28.9 (88.6)	17.5 (58.4)*	26.3 (77.5)	117.9 (1765.9)
	Basilar invagination	279.1 (887.1)	76.4 (351.3)	33.3 (100.1)	10.0 (46.7)	39.0 (111.9)	120.3 (556.4)
	Gynaecological problems	172.6 (385.4)	46.4 (108.0)	27.0 (75.4)	21.1 (124.8)	30.0 (75.2)	48.0 (260.8)
	Fertility problems	136.6 (153.6)	55.8 (71.3)	28.5 (44.7)	5.4 (19.8)	43.2 (90.9)	3.7 (11.0)*
	Chewing problems	237.1 (605.0)	55.3 (105.6)	34.7 (114.0)	10.0 (37.4)	54.9 (142.7)*	82.3 (423.5)
	Obesity	147.7 (360.0)	42.7 (90.4)	32.0 (90.6)	9.5 (40.5)	24.3 (65.7)	39.1 (250.7)
	Low weight	133.7 (295.7)	43.7 (90.8)	13.9 (43.6)*	34.8 (206.3)	38.1 (86.8)	3.2 (12.3)*
	Abbreviations: OI, osteogenesis imperfecta Notes: * P≤0.05 For a more comprehensive overview of p values, please refer to Appendix Table 23. a Respondents who indicated their use of Chilean peso (CLF) were excluded from the analysis due to complexities arising from the unusual currency conversion rate; b Colours indicate differences to the overall population value. Subgroups with similar values t…
