# Supplementary material for: The IMPACT Survey: the economic impact of osteogenesis imperfecta in adults
Source: Orphanet J Rare Dis. 2024 Jun 3;19:222. doi: 10.1186/s13023-024-03218-6 (PMC11149192; doi:10.1186/s13023-024-03218-6)
Supplement: Supplementary file 21 — Supplementary Material 21: Appendix Table 17. Pairwise analysis p-values for visits to a healthcare professional over 12 months. This table provides a comprehensive overview of p-values obtained from pairwise analyses of patient reported characteristics associated with visits to various healthcare professionals over a 12-month period. [file 13023_2024_3218_MOESM21_ESM.xlsx]

## Sheet: Appendix Table 17
	Appendix Table 17: Pairwise analysis p-values for visits to a healthcare professional over 12 months a
	Healthcare professional type	Healthcare professional	Variable 1	Variable 2	p value
	Generalist	General practitioner/family doctor	Male participants	Female participants	0.4297
	Generalist	General practitioner/family doctor	A: Mild OI	B: Moderate OI	0.0113
	Generalist	General practitioner/family doctor	A: Mild OI	C: Severe OI	0.0277
	Generalist	General practitioner/family doctor	B: Moderate OI	C: Severe OI	0.2232
	Generalist	General practitioner/family doctor	D: 18-30 years	E: 31-40 years	0.6779
	Generalist	General practitioner/family doctor	D: 18-30 years	F: 41-50 years	0.2742
	Generalist	General practitioner/family doctor	D: 18-30 years	G: 51-60 years	0.8091
	Generalist	General practitioner/family doctor	D: 18-30 years	H: Over 61 years	0.8958
	Generalist	General practitioner/family doctor	E: 31-40 years	F: 41-50 years	0.4644
	Generalist	General practitioner/family doctor	E: 31-40 years	G: 51-60 years	0.4936
	Generalist	General practitioner/family doctor	E: 31-40 years	H: Over 61 years	0.6249
	Generalist	General practitioner/family doctor	F: 41-50 years	G: 51-60 years	0.1753
	Generalist	General practitioner/family doctor	F: 41-50 years	H: Over 61 years	0.2869
	Generalist	General practitioner/family doctor	G: 51-60 years	H: Over 61 years	0.942
	Generalist	General practitioner/family doctor	Pain	Those without pain	0.0004
	Generalist	General practitioner/family doctor	Fractures	Those without fractures	0.0104
	Generalist	General practitioner/family doctor	Arm fractures	Those without arm fractures	0.1664
	Generalist	General practitioner/family doctor	Leg fractures	Those without leg fractures	0.0125
	Generalist	General practitioner/family doctor	Vertebral fractures	Those without vertebral fractures	0.0498
	Generalist	General practitioner/family doctor	Rib fractures	Those without rib fractures	0.3225
	Generalist	General practitioner/family doctor	Fatigue	Those without fatigue	0.0308
	Generalist	General practitioner/family doctor	Scoliosis and other bone problems	Those without scoliosis and other bone problems	0.0867
	Generalist	General practitioner/family doctor	Soft tissue	Those without soft tissue problems	0.1782
	Generalist	General practitioner/family doctor	Hypermobility	Those without hypermobility	0.6366
	Generalist	General practitioner/family doctor	Joint problems	Those without joint problems	0.0498
	Generalist	General practitioner/family doctor	Hearing problems	Those without hearing problems	0.2273
	Generalist	General practitioner/family doctor	Vision problems	Those without vision problems	0.1536
	Generalist	General practitioner/family doctor	Dental problems	Those without dental problems	0.0158
	Generalist	General practitioner/family doctor	Breathing problems	Those without breathing problems	0.0851
	Generalist	General practitioner/family doctor	Stomach problems	Those without stomach problems	0.019
	Generalist	General practitioner/family doctor	Kidney problems	Those without kidney problems	0.0901
	Generalist	General practitioner/family doctor	High blood pressure	Those without high blood pressure	0.5993
	Generalist	General practitioner/family doctor	Heart problems	Those without heart problems	0.2134
	Generalist	General practitioner/family doctor	Sexual problems	Those without sexual problems	0.047
	Generalist	General practitioner/family doctor	Sleep disturbance	Those without sleep disturbance	0.0034
	Generalist	General practitioner/family doctor	Mental health problems	Those without mental health problems	0.0126
	Generalist	General practitioner/family doctor	Basilar invagination	Those without basilar invagination	0.5027
	Generalist	General practitioner/family doctor	Gynaecological problems	Those without gynaecological problems	0.0514
	Generalist	General practitioner/family doctor	Fertility problems	Those without fertility problems	0.2581
	Generalist	General practitioner/family doctor	Chewing problems	Those without chewing problems	0.084
	Generalist	General practitioner/family doctor	Obesity	Those without obesity	0.1146
	Generalist	General practitioner/family doctor	Low weight	Those without low weight	0.2114
	Generalist	Nurse practitioner/care coordinator	Male participants	Female participants	0.7596
	Generalist	Nurse practitioner/care coordinator	A: Mild OI	B: Moderate OI	0.0058
	Generalist	Nurse practitioner/care coordinator	A: Mild OI	C: Severe OI	0.0206
	Generalist	Nurse practitioner/care coordinator	B: Moderate OI	C: Severe OI	0.4277
	Generalist	Nurse practitioner/care coordinator	D: 18-30 years	E: 31-40 years	0.9772
	Generalist	Nurse practitioner/care coordinator	D: 18-30 years	F: 41-50 years	0.5228
	Generalist	Nurse practitioner/care coordinator	D: 18-30 years	G: 51-60 years	0.8107
	Generalist	Nurse practitioner/care coordinator	D: 18-30 years	H: Over 61 years	0.1957
	Generalist	Nurse practitioner/care coordinator	E: 31-40 years	F: 41-50 years	0.536
	Generalist	Nurse practitioner/care coordinator	E: 31-40 years	G: 51-60 years	0.8298
	Generalist	Nurse practitioner/care coordinator	E: 31-40 years	H: Over 61 years	0.2015
	Generalist	Nurse practitioner/care coordinator	F: 41-50 years	G: 51-60 years	0.7188
	Generalist	Nurse practitioner/care coordinator	F: 41-50 years	H: Over 61 years	0.4268
	Generalist	Nurse practitioner/care coordinator	G: 51-60 years	H: Over 61 years	0.2883
	Generalist	Nurse practitioner/care coordinator	Pain	Those without pain	0.7886
	Generalist	Nurse practitioner/care coordinator	Fractures	Those without fractures	0.0536
	Generalist	Nurse practitioner/care coordinator	Arm fractures	Those without arm fractures	0.5938
	Generalist	Nurse practitioner/care coordinator	Leg fractures	Those without leg fractures	0.01
	Generalist	Nurse practitioner/care coordinator	Vertebral fractures	Those without vertebral fractures	0.2472
	Generalist	Nurse practitioner/care coordinator	Rib fractures	Those without rib fractures	0.218
	Generalist	Nurse practitioner/care coordinator	Fatigue	Those without fatigue	0.3461
	Generalist	Nurse practitioner/care coordinator	Scoliosis and other bone problems	Those without scoliosis and other bone problems	0.2841
	Generalist	Nurse practitioner/care coordinator	Soft tissue	Those without soft tissue problems	0.3829
	Generalist	Nurse practitioner/care coordinator	Hypermobility	Those without hypermobility	0.097
	Generalist	Nurse practitioner/care coordinator	Joint problems	Those without joint problems	0.396
	Generalist	Nurse practitioner/care coordinator	Hearing problems	Those without hearing problems	0.3036
	Generalist	Nurse practitioner/care coordinator	Vision problems	Those without vision problems	0.7157
	Generalist	Nurse practitioner/care coordinator	Dental problems	Those without dental problems	0.9376
	Generalist	Nurse practitioner/care coordinator	Breathing problems	Those without breathing problems	0.0341
	Generalist	Nurse practitioner/care coordinator	Stomach problems	Those without stomach problems	0.0534
	Generalist	Nurse practitioner/care coordinator	Kidney problems	Those without kidney problems	0.075
	Generalist	Nurse practitioner/care coordinator	High blood pressure	Those without high blood pressure	0.0546
	Generalist	Nurse practitioner/care coordinator	Heart problems	Those without heart problems	0.5948
	Generalist	Nurse practitioner/care coordinator	Sexual problems	Those without sexual problems	0.515
	Generalist	Nurse practitioner/care coordinator	Sleep disturbance	Those without sleep disturbance	0.6452
	Generalist	Nurse practitioner/care coordinator	Mental health problems	Those without mental health problems	0.5856
	Generalist	Nurse practitioner/care coordinator	Basilar invagination	Those without basilar invagination	0.7272
	Generalist	Nurse practitioner/care coordinator	Gynaecological problems	Those without gynaecological problems	0.1455
	Generalist	Nurse practitioner/care coordinator	Fertility problems	Those without fertility problems	0.5457
	Generalist	Nurse practitioner/care coordinator	Chewing problems	Those without chewing problems	0.1318
	Generalist	Nurse practitioner/care coordinator	Obesity	Those without obesity	0.2423
	Generalist	Nurse practitioner/care coordinator	Low weight	Those without low weight	0.3995
	Therapist	Psychotherapist/counsellor	Male participants	Female participants	0.1366
	Therapist	Psychotherapist/counsellor	A: Mild OI	B: Moderate OI	0.2772
	Therapist	Psychotherapist/counsellor	A: Mild OI	C: Severe OI	0.6999
	Therapist	Psychotherapist/counsellor	B: Moderate OI	C: Severe OI	0.2219
	Therapist	Psychotherapist/counsellor	D: 18-30 years	E: 31-40 years	0.5757
	Therapist	Psychotherapist/counsellor	D: 18-30 years	F: 41-50 years	0.1487
	Therapist	Psychotherapist/counsellor	D: 18-30 years	G: 51-60 years	0.0049
	Therapist	Psychotherapist/counsellor	D: 18-30 years	H: Over 61 years	0.0174
	Therapist	Psychotherapist/counsellor	E: 31-40 years	F: 41-50 years	0.2906
	Therapist	Psychotherapist/counsellor	E: 31-40 years	G: 51-60 years	0.0072
	Therapist	Psychotherapist/counsellor	E: 31-40 years	H: Over 61 years	0.0325
	Therapist	Psychotherapist/counsellor	F: 41-50 years	G: 51-60 years	0.195
	Therapist	Psychotherapist/counsellor	F: 41-50 years	H: Over 61 years	0.3501
	Therapist	Psychotherapist/counsellor	G: 51-60 years	H: Over 61 years	0.7657
	Therapist	Psychotherapist/counsellor	Pain	Those without pain	0.3219
	Therapist	Psychotherapist/counsellor	Fractures	Those without fractures	0.0645
	Therapist	Psychotherapist/counsellor	Arm fractures	Those without arm fractures	0.052
	Therapist	Psychotherapist/counsellor	Leg fractures	Those without leg fractures	0.5907
	Therapist	Psychotherapist/counsellor	Vertebral fractures	Those without vertebral fractures	0.3444
	Therapist	Psychotherapist/counsellor	Rib fractures	Those without rib fractures	0.287
	Therapist	Psychotherapist/counsellor	Fatigue	Those without fatigue	0.0411
	Therapist	Psychotherapist/counsellor	Scoliosis and other bone problems	Those without scoliosis and other bone problems	0.5035
	Therapist	Psychotherapist/counsellor	Soft tissue	Those without soft tissue problems	0.023
	Therapist	Psychotherapist/counsellor	Hypermobility	Those without hypermobility	0.0757
	Therapist	Psychotherapist/counsellor	Joint problems	Those without joint problems	0.5644
	Therapist	Psychotherapist/counsellor	Hearing problems	Those without hearing problems	0.5258
	Therapist	Psychotherapist/counsellor	Vision problems	Those without vision problems	0.1577
	Therapist	Psychotherapist/counsellor	Dental problems	Those without dental problems	0.0613
	Therapist	Psychotherapist/counsellor	Breathing problems	Those without breathing problems	0.5963
	Therapist	Psychotherapist/counsellor	Stomach problems	Those without stomach problems	0.0001
	Therapist	Psychotherapist/counsellor	Kidney problems	Those without kidney problems	0.8277
	Therapist	Psychotherapist/counsellor	High blood pressure	Those without high blood pressure	0.0066
	Therapist	Psychotherapist/counsellor	Heart problems	Those without heart problems	0.2484
	Therapist	Psychotherapist/counsellor	Sexual problems	Those without sexual problems	0.1794
	Therapist	Psychotherapist/counsellor	Sleep disturbance	Those without sleep disturbance	0
	Therapist	Psychotherapist/counsellor	Mental health problems	Those without mental health problems	0
	Therapist	Psychotherapist/counsellor	Basilar invagination	Those without basilar invagination	0.0522
	Therapist	Psychotherapist/counsellor	Gynaecological problems	Those without gynaecological problems	0.0151
	Therapist	Psychotherapist/counsellor	Fertility problems	Those without fertility problems	0.9295
	Therapist	Psychotherapist/counsellor	Chewing problems	Those without chewing problems	0.0851
	Therapist	Psychotherapist/counsellor	Obesity	Those without obesity	0.2073
	Therapist	Psychotherapist/counsellor	Low weight	Those without low weight	0.227
	Therapist	Physiotherapist	Male participants	Female participants	0.0197
	Therapist	Physiotherapist	A: Mild OI	B: Moderate OI	0
	Therapist	Physiotherapist	A: Mild OI	C: Severe OI	0
	Therapist	Physiotherapist	B: Moderate OI	C: Severe OI	0.0017
	Therapist	Physiotherapist	D: 18-30 years	E: 31-40 years	0.0493
	Therapist	Physiotherapist	D: 18-30 years	F: 41-50 years	0.0668
	Therapist	Physiotherapist	D: 18-30 years	G: 51-60 years	0.2158
	Therapist	Physiotherapist	D: 18-30 years	H: Over 61 years	0.8899
	Therapist	Physiotherapist	E: 31-40 years	F: 41-50 years	0.9546
	Therapist	Physiotherapist	E: 31-40 years	G: 51-60 years	0.5001
	Therapist	Physiotherapist	E: 31-40 years	H: Over 61 years	0.0953
	Therapist	Physiotherapist	F: 41-50 years	G: 51-60 years	0.559
	Therapist	Physiotherapist	F: 41-50 years	H: Over 61 years	0.1185
	Therapist	Physiotherapist	G: 51-60 years	H: Over 61 years	0.3023
	Therapist	Physiotherapist	Pain	Those without pain	0.0012
	Therapist	Physiotherapist	Fractures	Those without fractures	0.0002
	Therapist	Physiotherapist	Arm fractures	Those without arm fractures	0.0323
	Therapist	Physiotherapist	Leg fractures	Those without leg fractures	0.0019
	Therapist	Physiotherapist	Vertebral fractures	Those without vertebral fractures	0.0428
	Therapist	Physiotherapist	Rib fractures	Those without rib fractures	0.4093
	Therapist	Physiotherapist	Fatigue	Those without fatigue	0.4269
	Therapist	Physiotherapist	Scoliosis and other bone problems	Those without scoliosis and other bone problems	0
	Therapist	Physiotherapist	Soft tissue	Those without soft tissue problems	0.2013
	Therapist	Physiotherapist	Hypermobility	Those without hypermobility	0.2893
	Therapist	Physiotherapist	Joint problems	Those without joint problems	0.0481
	Therapist	Physiotherapist	Hearing problems	Those without hearing problems	0.4476
	Therapist	Physiotherapist	Vision problems	Those without vision problems	0.0155
	Therapist	Physiotherapist	Dental problems	Those without dental problems	0.7689
	Therapist	Physiotherapist	Breathing problems	Those without breathing problems	0.0004
	Therapist	Physiotherapist	Stomach problems	Those without stomach problems	0.0978
	Therapist	Physiotherapist	Kidney problems	Those without kidney problems	0.7202
	Therapist	Physiotherapist	High blood pressure	Those without high blood pressure	0.1419
	Therapist	Physiotherapist	Heart problems	Those without heart problems	0.0339
	Therapist	Physiotherapist	Sexual problems	Those without sexual problems	0.2884
	Therapist	Physiotherapist	Sleep disturbance	Those without sleep disturbance	0.9744
	Therapist	Physiotherapist	Mental health problems	Those without mental health problems	0.1476
	Therapist	Physiotherapist	Basilar invagination	Those without basilar invagination	0.4344
	Therapist	Physiotherapist	Gynaecological problems	Those without gynaecological problems	0.636
	Therapist	Physiotherapist	Fertility problems	Those without fertility problems	0.4197
	Therapist	Physiotherapist	Chewing problems	Those without chewing problems	0.4776
	Therapist	Physiotherapist	Obesity	Those without obesity	0.2104
	Therapist	Physiotherapist	Low weight	Those without low weight	0.3228
	Therapist	Rehabilitation therapist/doctor	Male participants	Female participants	0.1213
	Therapist	Rehabilitation therapist/doctor	A: Mild OI	B: Moderate OI	0.0069
	Therapist	Rehabilitation therapist/doctor	A: Mild OI	C: Severe OI	0.928
	Therapist	Rehabilitation therapist/doctor	B: Moderate OI	C: Severe OI	0.0263
	Therapist	Rehabilitation therapist/doctor	D: 18-30 years	E: 31-40 years	0.8625
	Therapist	Rehabilitation therapist/doctor	D: 18-30 years	F: 41-50 years	0.9996
	Therapist	Rehabilitation therapist/doctor	D: 18-30 years	G: 51-60 years	0.8668
	Therapist	Rehabilitation therapist/doctor	D: 18-30 years	H: Over 61 years	0.785
	Therapist	Rehabilitation therapist/doctor	E: 31-40 years	F: 41-50 years	0.8607
	Therapist	Rehabilitation therapist/doctor	E: 31-40 years	G: 51-60 years	0.9956
	Therapist	Rehabilitation therapist/doctor	E: 31-40 years	H: Over 61 years	0.6531
	Therapist	Rehabilitation therapist/doctor	F: 41-50 years	G: 51-60 years	0.8651
	Therapist	Rehabilitation therapist/doctor	F: 41-50 years	H: Over 61 years	0.7826
	Therapist	Rehabilitation therapist/doctor	G: 51-60 years	H: Over 61 years	0.6695
	Therapist	Rehabilitation therapist/doctor	Pain	Those without pain	0.0201
	Therapist	Rehabilitation therapist/doctor	Fractures	Those without fractures	0.0019
	Therapist	Rehabilitation therapist/doctor	Arm fractures	Those without arm fractures	0.0589
	Therapist	Rehabilitation therapist/doctor	Leg fractures	Those without leg fractures	0.0326
	Therapist	Rehabilitation therapist/doctor	Vertebral fractures	Those without vertebral fractures	0.0696
	Therapist	Rehabilitation therapist/doctor	Rib fractures	Those without rib fractures	0.3331
	Therapist	Rehabilitation therapist/doctor	Fatigue	Those without fatigue	0.5616
	Therapist	Rehabilitation therapist/doctor	Scoliosis and other bone problems	Those without scoliosis and other bone problems	0.3238
	Therapist	Rehabilitation therapist/doctor	Soft tissue	Those without soft tissue problems	0.2795
	Therapist	Rehabilitation therapist/doctor	Hypermobility	Those without hypermobility	0.0699
	Therapist	Rehabilitation therapist/doctor	Joint problems	Those without joint problems	0.2439
	Therapist	Rehabilitation therapist/doctor	Hearing problems	Those without hearing problems	0.0453
	Therapist	Rehabilitation therapist/doctor	Vision problems	Those without vision problems	0.3811
	Therapist	Rehabilitation therapist/doctor	Dental problems	Those without dental problems	0.1662
	Therapist	Rehabilitation therapist/doctor	Breathing problems	Those without breathing problems	0.5029
	Therapist	Rehabilitation therapist/doctor	Stomach problems	Those without stomach problems	0.7951
	Therapist	Rehabilitation therapist/doctor	Kidney problems	Those without kidney problems	0.3135
	Therapist	Rehabilitation therapist/doctor	High blood pressure	Those without high blood pressure	0.0718
	Therapist	Rehabilitation therapist/doctor	Heart problems	Those without heart problems	0.466
	Therapist	Rehabilitation therapist/doctor	Sexual problems	Those without sexual problems	0.0875
	Therapist	Rehabilitation therapist/doctor	Sleep disturbance	Those without sleep disturbance	0.7184
	Therapist	Rehabilitation therapist/doctor	Mental health problems	Those without mental health problems	0.5374
	Therapist	Rehabilitation therapist/doctor	Basilar invagination	Those without basilar invagination	0.5977
	Therapist	Rehabilitation therapist/doctor	Gynaecological problems	Those without gynaecological problems	0.1975
	Therapist	Rehabilitation therapist/doctor	Fertility problems	Those without fertility problems	0.5431
	Therapist	Rehabilitation therapist/doctor	Chewing problems	Those without chewing problems	0.8449
	Therapist	Rehabilitation therapist/doctor	Obesity	Those without obesity	0.1935
	Therapist	Rehabilitation therapist/doctor	Low weight	Those without low weight	0.4846
	Therapist	Occupational therapist	Male participants	Female participants	0.4138
	Therapist	Occupational therapist	A: Mild OI	B: Moderate OI	0.0232
	Therapist	Occupational therapist	A: Mild OI	C: Severe OI	0.3709
	Therapist	Occupational therapist	B: Moderate OI	C: Severe OI	0.4084
	Therapist	Occupational therapist	D: 18-30 years	E: 31-40 years	0.3155
	Therapist	Occupational therapist	D: 18-30 years	F: 41-50 years	0.7553
	Therapist	Occupational therapist	D: 18-30 years	G: 51-60 years	0.1284
	Therapist	Occupational therapist	D: 18-30 years	H: Over 61 years	0.3491
	Therapist	Occupational therapist	E: 31-40 years	F: 41-50 years	0.4952
	Therapist	Occupational therapist	E: 31-40 years	G: 51-60 years	0.5206
	Therapist	Occupational therapist	E: 31-40 years	H: Over 61 years	0.9552
	Therapist	Occupational therapist	F: 41-50 years	G: 51-60 years	0.2216
	Therapist	Occupational therapist	F: 41-50 years	H: Over 61 years	0.5172
	Therapist	Occupational therapist	G: 51-60 years	H: Over 61 years	0.622
	Therapist	Occupational therapist	Pain	Those without pain	0
	Therapist	Occupational therapist	Fractures	Those without fractures	0.0097
	Therapist	Occupational therapist	Arm fractures	Those without arm fractures	0.1206
	Therapist	Occupational therapist	Leg fractures	Those without leg fractures	0.2288
	Therapist	Occupational therapist	Vertebral fractures	Those without vertebral fractures	0.3526
	Therapist	Occupational therapist	Rib fractures	Those without rib fractures	0.802
	Therapist	Occupational therapist	Fatigue	Those without fatigue	0.1497
	Therapist	Occupational therapist	Scoliosis and other bone problems	Those without scoliosis and other bone problems	0.2092
	Therapist	Occupational therapist	Soft tissue	Those without soft tissue problems	0.0725
	Therapist	Occupational therapist	Hypermobility	Those without hypermobility	0.8555
	Therapist	Occupational therapist	Joint problems	Those without joint problems	0.5789
	Therapist	Occupational therapist	Hearing problems	Those without hearing problems	0.3366
	Therapist	Occupational therapist	Vision problems	Those without vision problems	0.0601
	Therapist	Occupational therapist	Dental problems	Those without dental problems	0.8079
	Therapist	Occupational therapist	Breathing problems	Those without breathing problems	0.9165
	Therapist	Occupational therapist	Stomach problems	Those without stomach problems	0.3013
	Therapist	Occupational therapist	Kidney problems	Those without kidney problems	0.3092
	Therapist	Occupational therapist	High blood pressure	Those without high blood pressure	0.833
	Therapist	Occupational therapist	Heart problems	Those without heart problems	0.4853
	Therapist	Occupational therapist	Sexual problems	Those without sexual problems	0.246
	Therapist	Occupational therapist	Sleep disturbance	Those without sleep disturbance	0.2258
	Therapist	Occupational therapist	Mental health problems	Those without mental health problems	0.2005
	Therapist	Occupational therapist	Basilar invagination	Those without basilar invagination	0.2492
	Therapist	Occupational therapist	Gynaecological problems	Those without gynaecological problems	0.0478
	Therapist	Occupational therapist	Fertility problems	Those without fertility problems	0.6767
	Therapist	Occupational therapist	Chewing problems	Those without chewing problems	0.8171
	Therapist	Occupational therapist	Obesity	Those without obesity	0.2849
	Therapist	Occupational therapist	Low weight	Those without low weight	0.9737
	Specialist	Paediatrican	Male participants	Female participants	0.8012
	Specialist	Paediatrican	A: Mild OI	B: Moderate OI	0.0453
	Specialist	Paediatrican	A: Mild OI	C: Severe OI	0.5238
	Specialist	Paediatrican	B: Moderate OI	C: Severe OI	0.3986
	Specialist	Paediatrican	D: 18-30 years	E: 31-40 years	0.6935
	Specialist	Paediatrican	D: 18-30 years	F: 41-50 years	0.96
	Specialist	Paediatrican	D: 18-30 years	G: 51-60 years	0.0853
	Specialist	Paediatrican	D: 18-30 years	H: Over 61 years	0.1783
	Specialist	Paediatrican	E: 31-40 years	F: 41-50 years	0.7338
	Specialist	Paediatrican	E: 31-40 years	G: 51-60 years	0.0495
	Specialist	Paediatrican	E: 31-40 years	H: Over 61 years	0.1905
	Specialist	Paediatrican	F: 41-50 years	G: 51-60 years	0.0915
	Specialist	Paediatrican	F: 41-50 years	H: Over 61 years	0.1918
	Specialist	Paediatrican	G: 51-60 years	H: Over 61 years	0.5047
	Specialist	Paediatrican	Pain	Those without pain	0.6252
	Specialist	Paediatrican	Fractures	Those without fractures	0.0644
	Specialist	Paediatrican	Arm fractures	Those without arm fractures	0.3514
	Specialist	Paediatrican	Leg fractures	Those without leg fractures	0.1848
	Specialist	Paediatrican	Vertebral fractures	Those without vertebral fractures	0.2616
	Specialist	Paediatrican	Rib fractures	Those without rib fractures	0.3911
	Specialist	Paediatrican	Fatigue	Those without fatigue	0.9764
	Specialist	Paediatrican	Scoliosis and other bone problems	Those without scoliosis and other bone problems	0.329
	Specialist	Paediatrican	Soft tissue	Those without soft tissue problems	0.6235
	Specialist	Paediatrican	Hypermobility	Those without hypermobility	0.0838
	Specialist	Paediatrican	Joint problems	Those without joint problems	0.9529
	Specialist	Paediatrican	Hearing problems	Those without hearing problems	0.1012
	Specialist	Paediatrican	Vision problems	Those without vision problems	0.3207
	Specialist	Paediatrican	Dental problems	Those without dental problems	0.3978
	Specialist	Paediatrican	Breathing problems	Those without breathing problems	0.0972
	Specialist	Paediatrican	Stomach problems	Those without stomach problems	0.2715
	Specialist	Paediatrican	Kidney problems	Those without kidney problems	0.6004
	Specialist	Paediatrican	High blood pressure	Those without high blood pressure	0.0521
	Specialist	Paediatrican	Heart problems	Those without heart problems	0.6048
	Specialist	Paediatrican	Sexual problems	Those without sexual problems	0.3153
	Specialist	Paediatrican	Sleep disturbance	Those without sleep disturbance	0.3141
	Specialist	Paediatrican	Mental health problems	Those without mental health problems	0.2043
	Specialist	Paediatrican	Basilar invagination	Those without basilar invagination	0.5773
	Specialist	Paediatrican	Gynaecological problems	Those without gynaecological problems	0.3896
	Specialist	Paediatrican	Fertility problems	Those without fertility problems	0.0238
	Specialist	Paediatrican	Chewing problems	Those without chewing problems	0.2301
	Specialist	Paediatrican	Obesity	Those without obesity	0.9944
	Specialist	Paediatrican	Low weight	Those without low weight	0.6815
	Specialist	Orthopaedic surgeon/orthopaedist	Male participants	Female participants	0.0436
	Specialist	Orthopaedic surgeon/orthopaedist	A: Mild OI	B: Moderate OI	0.9235
	Specialist	Orthopaedic surgeon/orthopaedist	A: Mild OI	C: Severe OI	0.0422
	Specialist	Orthopaedic surgeon/orthopaedist	B: Moderate OI	C: Severe OI	0.0007
	Specialist	Orthopaedic surgeon/orthopaedist	D: 18-30 years	E: 31-40 years	0.1211
	Specialist	Orthopaedic surgeon/orthopaedist	D: 18-30 years	F: 41-50 years	0.1206
	Specialist	Orthopaedic surgeon/orthopaedist	D: 18-30 years	G: 51-60 years	0.704
	Specialist	Orthopaedic surgeon/orthopaedist	D: 18-30 years	H: Over 61 years	0.2105
	Specialist	Orthopaedic surgeon/orthopaedist	E: 31-40 years	F: 41-50 years	0.8637
	Specialist	Orthopaedic surgeon/orthopaedist	E: 31-40 years	G: 51-60 years	0.2968
	Specialist	Orthopaedic surgeon/orthopaedist	E: 31-40 years	H: Over 61 years	0.5841
	Specialist	Orthopaedic surgeon/orthopaedist	F: 41-50 years	G: 51-60 years	0.3157
	Specialist	Orthopaedic surgeon/orthopaedist	F: 41-50 years	H: Over 61 years	0.6538
	Specialist	Orthopaedic surgeon/orthopaedist	G: 51-60 years	H: Over 61 years	0.4685
	Specialist	Orthopaedic surgeon/orthopaedist	Pain	Those without pain	0
	Specialist	Orthopaedic surgeon/orthopaedist	Fractures	Those without fractures	0
	Specialist	Orthopaedic surgeon/orthopaedist	Arm fractures	Those without arm fractures	0.0008
	Specialist	Orthopaedic surgeon/orthopaedist	Leg fractures	Those without leg fractures	0
	Specialist	Orthopaedic surgeon/orthopaedist	Vertebral fractures	Those without vertebral fractures	0.0035
	Specialist	Orthopaedic surgeon/orthopaedist	Rib fractures	Those without rib fractures	0.4739
	Specialist	Orthopaedic surgeon/orthopaedist	Fatigue	Those without fatigue	0.3708
	Specialist	Orthopaedic surgeon/orthopaedist	Scoliosis and other bone problems	Those without scoliosis and other bone problems	0.0024
	Specialist	Orthopaedic surgeon/orthopaedist	Soft tissue	Those without soft tissue problems	0.5899
	Specialist	Orthopaedic surgeon/orthopaedist	Hypermobility	Those without hypermobility	0.585
	Specialist	Orthopaedic surgeon/orthopaedist	Joint problems	Those without joint problems	0.0092
	Specialist	Orthopaedic surgeon/orthopaedist	Hearing problems	Those without hearing problems	0.7188
	Specialist	Orthopaedic surgeon/orthopaedist	Vision problems	Those without vision problems	0.0938
	Specialist	Orthopaedic surgeon/orthopaedist	Dental problems	Those without dental problems	0.0592
	Specialist	Orthopaedic surgeon/orthopaedist	Breathing problems	Those without breathing problems	0.465
	Specialist	Orthopaedic surgeon/orthopaedist	Stomach problems	Those without stomach problems	0.1289
	Specialist	Orthopaedic surgeon/orthopaedist	Kidney problems	Those without kidney problems	0.07
	Specialist	Orthopaedic surgeon/orthopaedist	High blood pressure	Those without high blood pressure	0.7391
	Specialist	Orthopaedic surgeon/orthopaedist	Heart problems	Those without heart problems	0.4237
	Specialist	Orthopaedic surgeon/orthopaedist	Sexual problems	Those without sexual problems	0.5415
	Specialist	Orthopaedic surgeon/orthopaedist	Sleep disturbance	Those without sleep disturbance	0.0552
	Specialist	Orthopaedic surgeon/orthopaedist	Mental health problems	Those without mental health problems	0.1578
	Specialist	Orthopaedic surgeon/orthopaedist	Basilar invagination	Those without basilar invagination	0.4828
	Specialist	Orthopaedic surgeon/orthopaedist	Gynaecological problems	Those without gynaecological problems	0.3687
	Specialist	Orthopaedic surgeon/orthopaedist	Fertility problems	Those without fertility problems	0
	Specialist	Orthopaedic surgeon/orthopaedist	Chewing problems	Those without chewing problems	0.1372
	Specialist	Orthopaedic surgeon/orthopaedist	Obesity	Those without obesity	0.2969
	Specialist	Orthopaedic surgeon/orthopaedist	Low weight	Those without low weight	0.077
	Specialist	Nutritionist	Male participants	Female participants	0.4095
	Specialist	Nutritionist	A: Mild OI	B: Moderate OI	0.0295
	Specialist	Nutritionist	A: Mild OI	C: Severe OI	0.3344
	Specialist	Nutritionist	B: Moderate OI	C: Severe OI	0.7465
	Specialist	Nutritionist	D: 18-30 years	E: 31-40 years	0.2905
	Specialist	Nutritionist	D: 18-30 years	F: 41-50 years	0.0267
	Specialist	Nutritionist	D: 18-30 years	G: 51-60 years	0.5018
	Specialist	Nutritionist	D: 18-30 years	H: Over 61 years	0.3562
	Specialist	Nutritionist	E: 31-40 years	F: 41-50 years	0.0542
	Specialist	Nutritionist	E: 31-40 years	G: 51-60 years	0.8871
	Specialist	Nutritionist	E: 31-40 years	H: Over 61 years	0.1044
	Specialist	Nutritionist	F: 41-50 years	G: 51-60 years	0.0522
	Specialist	Nutritionist	F: 41-50 years	H: Over 61 years	0.0181
	Specialist	Nutritionist	G: 51-60 years	H: Over 61 years	0.2535
	Specialist	Nutritionist	Pain	Those without pain	0.0043
	Specialist	Nutritionist	Fractures	Those without fractures	0.0782
	Specialist	Nutritionist	Arm fractures	Those without arm fractures	0.5895
	Specialist	Nutritionist	Leg fractures	Those without leg fractures	0.1439
	Specialist	Nutritionist	Vertebral fractures	Those without vertebral fractures	0.2029
	Specialist	Nutritionist	Rib fractures	Those without rib fractures	0.0028
	Specialist	Nutritionist	Fatigue	Those without fatigue	0.6683
	Specialist	Nutritionist	Scoliosis and other bone problems	Those without scoliosis and other bone problems	0.7833
	Specialist	Nutritionist	Soft tissue	Those without soft tissue problems	0.0349
	Specialist	Nutritionist	Hypermobility	Those without hypermobility	0.4412
	Specialist	Nutritionist	Joint problems	Those without joint problems	0.5034
	Specialist	Nutritionist	Hearing problems	Those without hearing problems	0.1616
	Specialist	Nutritionist	Vision problems	Those without vision problems	0.6273
	Specialist	Nutritionist	Dental problems	Those without dental problems	0.5738
	Specialist	Nutritionist	Breathing problems	Those without breathing problems	0.9594
	Specialist	Nutritionist	Stomach problems	Those without stomach problems	0.8773
	Specialist	Nutritionist	Kidney problems	Those without kidney problems	0.5132
	Specialist	Nutritionist	High blood pressure	Those without high blood pressure	0.0095
	Specialist	Nutritionist	Heart problems	Those without heart problems	0.2586
	Specialist	Nutritionist	Sexual problems	Those without sexual problems	0.2313
	Specialist	Nutritionist	Sleep disturbance	Those without sleep disturbance	0.6764
	Specialist	Nutritionist	Mental health problems	Those without mental health problems	0.6274
	Specialist	Nutritionist	Basilar invagination	Those without basilar invagination	0.2007
	Specialist	Nutritionist	Gynaecological problems	Those without gynaecological problems	0.8553
	Specialist	Nutritionist	Fertility problems	Those without fertility problems	0.4784
	Specialist	Nutritionist	Chewing problems	Those without chewing problems	0.1751
	Specialist	Nutritionist	Obesity	Those without obesity	0.0496
	Specialist	Nutritionist	Low weight	Those without low weight	0.6449
	Specialist	Dentist/orthodontist	Male participants	Female participants	0.1675
	Specialist	Dentist/orthodontist	A: Mild OI	B: Moderate OI	0.0951
	Specialist	Dentist/orthodontist	A: Mild OI	C: Severe OI	0.3003
	Specialist	Dentist/orthodontist	B: Moderate OI	C: Severe OI	0.906
	Specialist	Dentist/orthodontist	D: 18-30 years	E: 31-40 years	0.1037
	Specialist	Dentist/orthodontist	D: 18-30 years	F: 41-50 years	0.0918
	Specialist	Dentist/orthodontist	D: 18-30 years	G: 51-60 years	0.178
	Specialist	Dentist/orthodontist	D: 18-30 years	H: Over 61 years	0.3263
	Specialist	Dentist/orthodontist	E: 31-40 years	F: 41-50 years	0.7261
	Specialist	Dentist/orthodontist	E: 31-40 years	G: 51-60 years	0.5266
	Specialist	Dentist/orthodontist	E: 31-40 years	H: Over 61 years	0.624
	Specialist	Dentist/orthodontist	F: 41-50 years	G: 51-60 years	0.4289
	Specialist	Dentist/orthodontist	F: 41-50 years	H: Over 61 years	0.5143
	Specialist	Dentist/orthodontist	G: 51-60 years	H: Over 61 years	0.8663
	Specialist	Dentist/orthodontist	Pain	Those without pain	0.9909
	Specialist	Dentist/orthodontist	Fractures	Those without fractures	0.0587
	Specialist	Dentist/orthodontist	Arm fractures	Those without arm fractures	0.3525
	Specialist	Dentist/orthodontist	Leg fractures	Those without leg fractures	0.1899
	Specialist	Dentist/orthodontist	Vertebral fractures	Those without vertebral fractures	0.0749
	Specialist	Dentist/orthodontist	Rib fractures	Those without rib fractures	0.3097
	Specialist	Dentist/orthodontist	Fatigue	Those without fatigue	0.2782
	Specialist	Dentist/orthodontist	Scoliosis and other bone problems	Those without scoliosis and other bone problems	0.7401
	Specialist	Dentist/orthodontist	Soft tissue	Those without soft tissue problems	0.6907
	Specialist	Dentist/orthodontist	Hypermobility	Those without hypermobility	0.3914
	Specialist	Dentist/orthodontist	Joint problems	Those without joint problems	0.1616
	Specialist	Dentist/orthodontist	Hearing problems	Those without hearing problems	0.1486
	Specialist	Dentist/orthodontist	Vision problems	Those without vision problems	0.0174
	Specialist	Dentist/orthodontist	Dental problems	Those without dental problems	0.0009
	Specialist	Dentist/orthodontist	Breathing problems	Those without breathing problems	0.9678
	Specialist	Dentist/orthodontist	Stomach problems	Those without stomach problems	0.3142
	Specialist	Dentist/orthodontist	Kidney problems	Those without kidney problems	0.1357
	Specialist	Dentist/orthodontist	High blood pressure	Those without high blood pressure	0.2968
	Specialist	Dentist/orthodontist	Heart problems	Those without heart problems	0.9643
	Specialist	Dentist/orthodontist	Sexual problems	Those without sexual problems	0.5018
	Specialist	Dentist/orthodontist	Sleep disturbance	Those without sleep disturbance	0.6964
	Specialist	Dentist/orthodontist	Mental health problems	Those without mental health problems	0.6231
	Specialist	Dentist/orthodontist	Basilar invagination	Those without basilar invagination	0.4331
	Specialist	Dentist/orthodontist	Gynaecological problems	Those without gynaecological problems	0.3686
	Specialist	Dentist/orthodontist	Fertility problems	Those without fertility problems	0.8147
	Specialist	Dentist/orthodontist	Chewing problems	Those without chewing problems	0.0479
	Specialist	Dentist/orthodontist	Obesity	Those without obesity	0.9878
	Specialist	Dentist/orthodontist	Low weight	Those without low weight	0.5694
	Specialist	Audiologist	Male participants	Female participants	0.0551
	Specialist	Audiologist	A: Mild OI	B: Moderate OI	0.19
	Specialist	Audiologist	A: Mild OI	C: Severe OI	0.6004
	Specialist	Audiologist	B: Moderate OI	C: Severe OI	0.2931
	Specialist	Audiologist	D: 18-30 years	E: 31-40 years	0.7235
	Specialist	Audiologist	D: 18-30 years	F: 41-50 years	0.8244
	Specialist	Audiologist	D: 18-30 years	G: 51-60 years	0.2784
	Specialist	Audiologist	D: 18-30 years	H: Over 61 years	0.5571
	Specialist	Audiologist	E: 31-40 years	F: 41-50 years	0.6055
	Specialist	Audiologist	E: 31-40 years	G: 51-60 years	0.14
	Specialist	Audiologist	E: 31-40 years	H: Over 61 years	0.6764
	Specialist	Audiologist	F: 41-50 years	G: 51-60 years	0.3024
	Specialist	Audiologist	F: 41-50 years	H: Over 61 years	0.4942
	Specialist	Audiologist	G: 51-60 years	H: Over 61 years	0.163
	Specialist	Audiologist	Pain	Those without pain	0.669
	Specialist	Audiologist	Fractures	Those without fractures	0.3383
	Specialist	Audiologist	Arm fractures	Those without arm fractures	0.2609
	Specialist	Audiologist	Leg fractures	Those without leg fractures	0.4318
	Specialist	Audiologist	Vertebral fractures	Those without vertebral fractures	0.3946
	Specialist	Audiologist	Rib fractures	Those without rib fractures	0.6205
	Specialist	Audiologist	Fatigue	Those without fatigue	0.2307
	Specialist	Audiologist	Scoliosis and other bone problems	Those without scoliosis and other bone problems	0.7889
	Specialist	Audiologist	Soft tissue	Those without soft tissue problems	0.7201
	Specialist	Audiologist	Hypermobility	Those without hypermobility	0.2972
	Specialist	Audiologist	Joint problems	Those without joint problems	0.3594
	Specialist	Audiologist	Hearing problems	Those without hearing problems	0.0011
	Specialist	Audiologist	Vision problems	Those without vision problems	0.5076
	Specialist	Audiologist	Dental problems	Those without dental problems	0.717
	Specialist	Audiologist	Breathing problems	Those without breathing problems	0.6902
	Specialist	Audiologist	Stomach problems	Those without stomach problems	0.5898
	Specialist	Audiologist	Kidney problems	Those without kidney problems	0.2523
	Specialist	Audiologist	High blood pressure	Those without high blood pressure	0.0761
	Specialist	Audiologist	Heart problems	Those without heart problems	0.138
	Specialist	Audiologist	Sexual problems	Those without sexual problems	0.3143
	Specialist	Audiologist	Sleep disturbance	Those without sleep disturbance	0.4345
	Specialist	Audiologist	Mental health problems	Those without mental health problems	0.3152
	Specialist	Audiologist	Basilar invagination	Those without basilar invagination	0.2174
	Specialist	Audiologist	Gynaecological problems	Those without gynaecological problems	0.3858
	Specialist	Audiologist	Fertility problems	Those without fertility problems	0.1052
	Specialist	Audiologist	Chewing problems	Those without chewing problems	0.8326
	Specialist	Audiologist	Obesity	Those without obesity	0.9411
	Specialist	Audiologist	Low weight	Those without low weight	0.9414
	Specialist	Ophthalmologist	Male participants	Female participants	0.3321
	Specialist	Ophthalmologist	A: Mild OI	B: Moderate OI	0.6819
	Specialist	Ophthalmologist	A: Mild OI	C: Severe OI	0.0751
	Specialist	Ophthalmologist	B: Moderate OI	C: Severe OI	0.0908
	Specialist	Ophthalmologist	D: 18-30 years	E: 31-40 years	0.5745
	Specialist	Ophthalmologist	D: 18-30 years	F: 41-50 years	0.2946
	Specialist	Ophthalmologist	D: 18-30 years	G: 51-60 years	0.0118
	Specialist	Ophthalmologist	D: 18-30 years	H: Over 61 years	0.0205
	Specialist	Ophthalmologist	E: 31-40 years	F: 41-50 years	0.2516
	Specialist	Ophthalmologist	E: 31-40 years	G: 51-60 years	0.0055
	Specialist	Ophthalmologist	E: 31-40 years	H: Over 61 years	0.0119
	Specialist	Ophthalmologist	F: 41-50 years	G: 51-60 years	0.9726
	Specialist	Ophthalmologist	F: 41-50 years	H: Over 61 years	0.8529
	Specialist	Ophthalmologist	G: 51-60 years	H: Over 61 years	0.7937
	Specialist	Ophthalmologist	Pain	Those without pain	0.1855
	Specialist	Ophthalmologist	Fractures	Those without fractures	0.1198
	Specialist	Ophthalmologist	Arm fractures	Those without arm fractures	0.4832
	Specialist	Ophthalmologist	Leg fractures	Those without leg fractures	0.4728
	Specialist	Ophthalmologist	Vertebral fractures	Those without vertebral fractures	0.9511
	Specialist	Ophthalmologist	Rib fractures	Those without rib fractures	0.6764
	Specialist	Ophthalmologist	Fatigue	Those without fatigue	0.3642
	Specialist	Ophthalmologist	Scoliosis and other bone problems	Those without scoliosis and other bone problems	0.609
	Specialist	Ophthalmologist	Soft tissue	Those without soft tissue problems	0.1534
	Specialist	Ophthalmologist	Hypermobility	Those without hypermobility	0.3804
	Specialist	Ophthalmologist	Joint problems	Those without joint problems	0.854
	Specialist	Ophthalmologist	Hearing problems	Those without hearing problems	0.7029
	Specialist	Ophthalmologist	Vision problems	Those without vision problems	0.0015
	Specialist	Ophthalmologist	Dental problems	Those without dental problems	0.8109
	Specialist	Ophthalmologist	Breathing problems	Those without breathing problems	0.502
	Specialist	Ophthalmologist	Stomach problems	Those without stomach problems	0.5142
	Specialist	Ophthalmologist	Kidney problems	Those without kidney problems	0.5076
	Specialist	Ophthalmologist	High blood pressure	Those without high blood pressure	0.7011
	Specialist	Ophthalmologist	Heart problems	Those without heart problems	0.3757
	Specialist	Ophthalmologist	Sexual problems	Those without sexual problems	0.3797
	Specialist	Ophthalmologist	Sleep disturbance	Those without sleep disturbance	0.5946
	Specialist	Ophthalmologist	Mental health problems	Those without mental health problems	0.6065
	Specialist	Ophthalmologist	Basilar invagination	Those without basilar invagination	0.2357
	Specialist	Ophthalmologist	Gynaecological problems	Those without gynaecological problems	0.29
	Specialist	Ophthalmologist	Fertility problems	Those without fertility problems	0.0698
	Specialist	Ophthalmologist	Chewing problems	Those without chewing problems	0.6651
	Specialist	Ophthalmologist	Obesity	Those without obesity	0.2685
	Specialist	Ophthalmologist	Low weight	Those without low weight	0.565
	Specialist	Gynaecologist/obstetrician	Male participants	Female participants	-
	Specialist	Gynaecologist/obstetrician	A: Mild OI	B: Moderate OI	0.257
	Specialist	Gynaecologist/obstetrician	A: Mild OI	C: Severe OI	0.0017
	Specialist	Gynaecologist/obstetrician	B: Moderate OI	C: Severe OI	0.0002
	Specialist	Gynaecologist/obstetrician	D: 18-30 years	E: 31-40 years	0.3045
	Specialist	Gynaecologist/obstetrician	D: 18-30 years	F: 41-50 years	0.0113
	Specialist	Gynaecologist/obstetrician	D: 18-30 years	G: 51-60 years	0.0112
	Specialist	Gynaecologist/obstetrician	D: 18-30 years	H: Over 61 years	0.0002
	Specialist	Gynaecologist/obstetrician	E: 31-40 years	F: 41-50 years	0.0001
	Specialist	Gynaecologist/obstetrician	E: 31-40 years	G: 51-60 years	0.0001
	Specialist	Gynaecologist/obstetrician	E: 31-40 years	H: Over 61 years	0
	Specialist	Gynaecologist/obstetrician	F: 41-50 years	G: 51-60 years	0.9524
	Specialist	Gynaecologist/obstetrician	F: 41-50 years	H: Over 61 years	0.0379
	Specialist	Gynaecologist/obstetrician	G: 51-60 years	H: Over 61 years	0.0226
	Specialist	Gynaecologist/obstetrician	Pain	Those without pain	0.9748
	Specialist	Gynaecologist/obstetrician	Fractures	Those without fractures	0.5919
	Specialist	Gynaecologist/obstetrician	Arm fractures	Those without arm fractures	0.9421
	Specialist	Gynaecologist/obstetrician	Leg fractures	Those without leg fractures	0.535
	Specialist	Gynaecologist/obstetrician	Vertebral fractures	Those without vertebral fractures	0.2041
	Specialist	Gynaecologist/obstetrician	Rib fractures	Those without rib fractures	0.5799
	Specialist	Gynaecologist/obstetrician	Fatigue	Those without fatigue	0.0282
	Specialist	Gynaecologist/obstetrician	Scoliosis and other bone problems	Those without scoliosis and other bone problems	0.0364
	Specialist	Gynaecologist/obstetrician	Soft tissue	Those without soft tissue problems	0.7339
	Specialist	Gynaecologist/obstetrician	Hypermobility	Those without hypermobility	0.6678
	Specialist	Gynaecologist/obstetrician	Joint problems	Those without joint problems	0.0503
	Specialist	Gynaecologist/obstetrician	Hearing problems	Those without hearing problems	0.1732
	Specialist	Gynaecologist/obstetrician	Vision problems	Those without vision problems	0.798
	Specialist	Gynaecologist/obstetrician	Dental problems	Those without dental problems	0.1544
	Specialist	Gynaecologist/obstetrician	Breathing problems	Those without breathing problems	0.3233
	Specialist	Gynaecologist/obstetrician	Stomach problems	Those without stomach problems	0.217
	Specialist	Gynaecologist/obstetrician	Kidney problems	Those without kidney problems	0.2375
	Specialist	Gynaecologist/obstetrician	High blood pressure	Those without high blood pressure	0.1023
	Specialist	Gynaecologist/obstetrician	Heart problems	Those without heart problems	0.6856
	Specialist	Gynaecologist/obstetrician	Sexual problems	Those without sexual problems	0.4023
	Specialist	Gynaecologist/obstetrician	Sleep disturbance	Those without sleep disturbance	0.8047
	Specialist	Gynaecologist/obstetrician	Mental health problems	Those without mental health problems	0.391
	Specialist	Gynaecologist/obstetrician	Basilar invagination	Those without basilar invagination	0.1502
	Specialist	Gynaecologist/obstetrician	Gynaecological problems	Those without gynaecological problems	0.0009
	Specialist	Gynaecologist/obstetrician	Fertility problems	Those without fertility problems	0.0521
	Specialist	Gynaecologist/obstetrician	Chewing problems	Those without chewing problems	0.8021
	Specialist	Gynaecologist/obstetrician	Obesity	Those without obesity	0.4177
	Specialist	Gynaecologist/obstetrician	Low weight	Those without low weight	0.1021
	Specialist	Endocrinologist	Male participants	Female participants	0.1303
	Specialist	Endocrinologist	A: Mild OI	B: Moderate OI	0.0122
	Specialist	Endocrinologist	A: Mild OI	C: Severe OI	0.7971
	Specialist	Endocrinologist	B: Moderate OI	C: Severe OI	0.0949
	Specialist	Endocrinologist	D: 18-30 years	E: 31-40 years	0.6345
	Specialist	Endocrinologist	D: 18-30 years	F: 41-50 years	0.7643
	Specialist	Endocrinologist	D: 18-30 years	G: 51-60 years	0.4654
	Specialist	Endocrinologist	D: 18-30 years	H: Over 61 years	0.8851
	Specialist	Endocrinologist	E: 31-40 years	F: 41-50 years	0.4177
	Specialist	Endocrinologist	E: 31-40 years	G: 51-60 years	0.7075
	Specialist	Endocrinologist	E: 31-40 years	H: Over 61 years	0.7591
	Specialist	Endocrinologist	F: 41-50 years	G: 51-60 years	0.3035
	Specialist	Endocrinologist	F: 41-50 years	H: Over 61 years	0.6607
	Specialist	Endocrinologist	G: 51-60 years	H: Over 61 years	0.5661
	Specialist	Endocrinologist	Pain	Those without pain	0.0219
	Specialist	Endocrinologist	Fractures	Those without fractures	0.0042
	Specialist	Endocrinologist	Arm fractures	Those without arm fractures	0.0656
	Specialist	Endocrinologist	Leg fractures	Those without leg fractures	0.0724
	Specialist	Endocrinologist	Vertebral fractures	Those without vertebral fractures	0.0094
	Specialist	Endocrinologist	Rib fractures	Those without rib fractures	0.024
	Specialist	Endocrinologist	Fatigue	Those without fatigue	0.0023
	Specialist	Endocrinologist	Scoliosis and other bone problems	Those without scoliosis and other bone problems	0.0053
	Specialist	Endocrinologist	Soft tissue	Those without soft tissue problems	0.037
	Specialist	Endocrinologist	Hypermobility	Those without hypermobility	0.3537
	Specialist	Endocrinologist	Joint problems	Those without joint problems	0.0228
	Specialist	Endocrinologist	Hearing problems	Those without hearing problems	0.9781
	Specialist	Endocrinologist	Vision problems	Those without vision problems	0.2889
	Specialist	Endocrinologist	Dental problems	Those without dental problems	0.0582
	Specialist	Endocrinologist	Breathing problems	Those without breathing problems	0.0183
	Specialist	Endocrinologist	Stomach problems	Those without stomach problems	0.0024
	Specialist	Endocrinologist	Kidney problems	Those without kidney problems	0.0006
	Specialist	Endocrinologist	High blood pressure	Those without high blood pressure	0.2155
	Specialist	Endocrinologist	Heart problems	Those without heart problems	0.2095
	Specialist	Endocrinologist	Sexual problems	Those without sexual problems	0.5601
	Specialist	Endocrinologist	Sleep disturbance	Those without sleep disturbance	0.0391
	Specialist	Endocrinologist	Mental health problems	Those without mental health problems	0.0171
	Specialist	Endocrinologist	Basilar invagination	Those without basilar invagination	0.1599
	Specialist	Endocrinologist	Gynaecological problems	Those without gynaecological problems	0.1463
	Specialist	Endocrinologist	Fertility problems	Those without fertility problems	0.824
	Specialist	Endocrinologist	Chewing problems	Those without chewing problems	0.0107
	Specialist	Endocrinologist	Obesity	Those without obesity	0.0032
	Specialist	Endocrinologist	Low weight	Those without low weight	0.1992
	Specialist	Cardiologist	Male participants	Female participants	0.3052
	Specialist	Cardiologist	A: Mild OI	B: Moderate OI	0.0769
	Specialist	Cardiologist	A: Mild OI	C: Severe OI	0.4051
	Specialist	Cardiologist	B: Moderate OI	C: Severe OI	0.0558
	Specialist	Cardiologist	D: 18-30 years	E: 31-40 years	0.2642
	Specialist	Cardiologist	D: 18-30 years	F: 41-50 years	0.8248
	Specialist	Cardiologist	D: 18-30 years	G: 51-60 years	0.2835
	Specialist	Cardiologist	D: 18-30 years	H: Over 61 years	0.292
	Specialist	Cardiologist	E: 31-40 years	F: 41-50 years	0.293
	Specialist	Cardiologist	E: 31-40 years	G: 51-60 years	0.8562
	Specialist	Cardiologist	E: 31-40 years	H: Over 61 years	0.7452
	Specialist	Cardiologist	F: 41-50 years	G: 51-60 years	0.3064
	Specialist	Cardiologist	F: 41-50 years	H: Over 61 years	0.313
	Specialist	Cardiologist	G: 51-60 years	H: Over 61 years	0.9215
	Specialist	Cardiologist	Pain	Those without pain	0.1995
	Specialist	Cardiologist	Fractures	Those without fractures	0.1236
	Specialist	Cardiologist	Arm fractures	Those without arm fractures	0.9779
	Specialist	Cardiologist	Leg fractures	Those without leg fractures	0.3097
	Specialist	Cardiologist	Vertebral fractures	Those without vertebral fractures	0.2896
	Specialist	Cardiologist	Rib fractures	Those without rib fractures	0.4018
	Specialist	Cardiologist	Fatigue	Those without fatigue	0.604
	Specialist	Cardiologist	Scoliosis and other bone problems	Those without scoliosis and other bone problems	0.9613
	Specialist	Cardiologist	Soft tissue	Those without soft tissue problems	0.128
	Specialist	Cardiologist	Hypermobility	Those without hypermobility	0.1866
	Specialist	Cardiologist	Joint problems	Those without joint problems	0.7081
	Specialist	Cardiologist	Hearing problems	Those without hearing problems	0.2242
	Specialist	Cardiologist	Vision problems	Those without vision problems	0.5073
	Specialist	Cardiologist	Dental problems	Those without dental problems	0.2636
	Specialist	Cardiologist	Breathing problems	Those without breathing problems	0.5533
	Specialist	Cardiologist	Stomach problems	Those without stomach problems	0.8817
	Specialist	Cardiologist	Kidney problems	Those without kidney problems	0.951
	Specialist	Cardiologist	High blood pressure	Those without high blood pressure	0.7187
	Specialist	Cardiologist	Heart problems	Those without heart problems	0.0096
	Specialist	Cardiologist	Sexual problems	Those without sexual problems	0.5225
	Specialist	Cardiologist	Sleep disturbance	Those without sleep disturbance	0.9746
	Specialist	Cardiologist	Mental health problems	Those without mental health problems	0.8891
	Specialist	Cardiologist	Basilar invagination	Those without basilar invagination	0.2869
	Specialist	Cardiologist	Gynaecological problems	Those without gynaecological problems	0.5832
	Specialist	Cardiologist	Fertility problems	Those without fertility problems	0.6141
	Specialist	Cardiologist	Chewing problems	Those without chewing problems	0.7968
	Specialist	Cardiologist	Obesity	Those without obesity	0.306
	Specialist	Cardiologist	Low weight	Those without low weight	0.7697
	Specialist	Neurologist	Male participants	Female participants	0.1592
	Specialist	Neurologist	A: Mild OI	B: Moderate OI	0.9919
	Specialist	Neurologist	A: Mild OI	C: Severe OI	0.3345
	Specialist	Neurologist	B: Moderate OI	C: Severe OI	0.2148
	Specialist	Neurologist	D: 18-30 years	E: 31-40 years	0.9375
	Specialist	Neurologist	D: 18-30 years	F: 41-50 years	0.3308
	Specialist	Neurologist	D: 18-30 years	G: 51-60 years	0.809
	Specialist	Neurologist	D: 18-30 years	H: Over 61 years	0.3904
	Specialist	Neurologist	E: 31-40 years	F: 41-50 years	0.3242
	Specialist	Neurologist	E: 31-40 years	G: 51-60 years	0.8351
	Specialist	Neurologist	E: 31-40 years	H: Over 61 years	0.3859
	Specialist	Neurologist	F: 41-50 years	G: 51-60 years	0.3122
	Specialist	Neurologist	F: 41-50 years	H: Over 61 years	0.8681
	Specialist	Neurologist	G: 51-60 years	H: Over 61 years	0.3759
	Specialist	Neurologist	Pain	Those without pain	0.1591
	Specialist	Neurologist	Fractures	Those without fractures	0.097
	Specialist	Neurologist	Arm fractures	Those without arm fractures	0.4011
	Specialist	Neurologist	Leg fractures	Those without leg fractures	0.799
	Specialist	Neurologist	Vertebral fractures	Those without vertebral fractures	0.2619
	Specialist	Neurologist	Rib fractures	Those without rib fractures	0.3272
	Specialist	Neurologist	Fatigue	Those without fatigue	0.6374
	Specialist	Neurologist	Scoliosis and other bone problems	Those without scoliosis and other bone problems	0.8224
	Specialist	Neurologist	Soft tissue	Those without soft tissue problems	0.1495
	Specialist	Neurologist	Hypermobility	Those without hypermobility	0.4691
	Specialist	Neurologist	Joint problems	Those without joint problems	0.5558
	Specialist	Neurologist	Hearing problems	Those without hearing problems	0.8289
	Specialist	Neurologist	Vision problems	Those without vision problems	0.5218
	Specialist	Neurologist	Dental problems	Those without dental problems	0.6115
	Specialist	Neurologist	Breathing problems	Those without breathing problems	0.349
	Specialist	Neurologist	Stomach problems	Those without stomach problems	0.5704
	Specialist	Neurologist	Kidney problems	Those without kidney problems	0.9493
	Specialist	Neurologist	High blood pressure	Those without high blood pressure	0.5427
	Specialist	Neurologist	Heart problems	Those without heart problems	0.3333
	Specialist	Neurologist	Sexual problems	Those without sexual problems	0.4623
	Specialist	Neurologist	Sleep disturbance	Those without sleep disturbance	0.8092
	Specialist	Neurologist	Mental health problems	Those without mental health problems	0.6055
	Specialist	Neurologist	Basilar invagination	Those without basilar invagination	0.2213
	Specialist	Neurologist	Gynaecological problems	Those without gynaecological problems	0.4407
	Specialist	Neurologist	Fertility problems	Those without fertility problems	0.91
	Specialist	Neurologist	Chewing problems	Those without chewing problems	0.4444
	Specialist	Neurologist	Obesity	Those without obesity	0.6497
	Specialist	Neurologist	Low weight	Those without low weight	0.3263
	Specialist	Gastroenterologist	Male participants	Female participants	0.6617
	Specialist	Gastroenterologist	A: Mild OI	B: Moderate OI	0.2964
	Specialist	Gastroenterologist	A: Mild OI	C: Severe OI	0.0639
	Specialist	Gastroenterologist	B: Moderate OI	C: Severe OI	0.1477
	Specialist	Gastroenterologist	D: 18-30 years	E: 31-40 years	0.5607
	Specialist	Gastroenterologist	D: 18-30 years	F: 41-50 years	0.3662
	Specialist	Gastroenterologist	D: 18-30 years	G: 51-60 years	0.8014
	Specialist	Gastroenterologist	D: 18-30 years	H: Over 61 years	0.5494
	Specialist	Gastroenterologist	E: 31-40 years	F: 41-50 years	0.3171
	Specialist	Gastroenterologist	E: 31-40 years	G: 51-60 years	0.654
	Specialist	Gastroenterologist	E: 31-40 years	H: Over 61 years	0.9826
	Specialist	Gastroenterologist	F: 41-50 years	G: 51-60 years	0.3428
	Specialist	Gastroenterologist	F: 41-50 years	H: Over 61 years	0.3159
	Specialist	Gastroenterologist	G: 51-60 years	H: Over 61 years	0.6375
	Specialist	Gastroenterologist	Pain	Those without pain	0.2131
	Specialist	Gastroenterologist	Fractures	Those without fractures	0.1903
	Specialist	Gastroenterologist	Arm fractures	Those without arm fractures	0.88
	Specialist	Gastroenterologist	Leg fractures	Those without leg fractures	0.8152
	Specialist	Gastroenterologist	Vertebral fractures	Those without vertebral fractures	0.6286
	Specialist	Gastroenterologist	Rib fractures	Those without rib fractures	0.7728
	Specialist	Gastroenterologist	Fatigue	Those without fatigue	0.4423
	Specialist	Gastroenterologist	Scoliosis and other bone problems	Those without scoliosis and other bone problems	0.2573
	Specialist	Gastroenterologist	Soft tissue	Those without soft tissue problems	0.2725
	Specialist	Gastroenterologist	Hypermobility	Those without hypermobility	0.3434
	Specialist	Gastroenterologist	Joint problems	Those without joint problems	0.7577
	Specialist	Gastroenterologist	Hearing problems	Those without hearing problems	0.5717
	Specialist	Gastroenterologist	Vision problems	Those without vision problems	0.8125
	Specialist	Gastroenterologist	Dental problems	Those without dental problems	0.6258
	Specialist	Gastroenterologist	Breathing problems	Those without breathing problems	0.4948
	Specialist	Gastroenterologist	Stomach problems	Those without stomach problems	0.6289
	Specialist	Gastroenterologist	Kidney problems	Those without kidney problems	0.8145
	Specialist	Gastroenterologist	High blood pressure	Those without high blood pressure	0.484
	Specialist	Gastroenterologist	Heart problems	Those without heart problems	0.7583
	Specialist	Gastroenterologist	Sexual problems	Those without sexual problems	0.811
	Specialist	Gastroenterologist	Sleep disturbance	Those without sleep disturbance	0.7756
	Specialist	Gastroenterologist	Mental health problems	Those without mental health problems	0.6237
	Specialist	Gastroenterologist	Basilar invagination	Those without basilar invagination	0.3033
	Specialist	Gastroenterologist	Gynaecological problems	Those without gynaecological problems	0.9961
	Specialist	Gastroenterologist	Fertility problems	Those without fertility problems	0.3369
	Specialist	Gastroenterologist	Chewing problems	Those without chewing problems	0.8299
	Specialist	Gastroenterologist	Obesity	Those without obesity	0.3374
	Specialist	Gastroenterologist	Low weight	Those without low weight	0.9697
	Specialist	Rheumatologist	Male participants	Female participants	0.304
	Specialist	Rheumatologist	A: Mild OI	B: Moderate OI	0.2597
	Specialist	Rheumatologist	A: Mild OI	C: Severe OI	0.0743
	Specialist	Rheumatologist	B: Moderate OI	C: Severe OI	0.0521
	Specialist	Rheumatologist	D: 18-30 years	E: 31-40 years	0.3676
	Specialist	Rheumatologist	D: 18-30 years	F: 41-50 years	0.1771
	Specialist	Rheumatologist	D: 18-30 years	G: 51-60 years	0.9742
	Specialist	Rheumatologist	D: 18-30 years	H: Over 61 years	0.6455
	Specialist	Rheumatologist	E: 31-40 years	F: 41-50 years	0.4156
	Specialist	Rheumatologist	E: 31-40 years	G: 51-60 years	0.3612
	Specialist	Rheumatologist	E: 31-40 years	H: Over 61 years	0.2788
	Specialist	Rheumatologist	F: 41-50 years	G: 51-60 years	0.1761
	Specialist	Rheumatologist	F: 41-50 years	H: Over 61 years	0.1507
	Specialist	Rheumatologist	G: 51-60 years	H: Over 61 years	0.5189
	Specialist	Rheumatologist	Pain	Those without pain	0.5311
	Specialist	Rheumatologist	Fractures	Those without fractures	0.2411
	Specialist	Rheumatologist	Arm fractures	Those without arm fractures	0.9548
	Specialist	Rheumatologist	Leg fractures	Those without leg fractures	0.9449
	Specialist	Rheumatologist	Vertebral fractures	Those without vertebral fractures	0.5745
	Specialist	Rheumatologist	Rib fractures	Those without rib fractures	0.6606
	Specialist	Rheumatologist	Fatigue	Those without fatigue	0.5053
	Specialist	Rheumatologist	Scoliosis and other bone problems	Those without scoliosis and other bone problems	0.1155
	Specialist	Rheumatologist	Soft tissue	Those without soft tissue problems	0.9011
	Specialist	Rheumatologist	Hypermobility	Those without hypermobility	0.4668
	Specialist	Rheumatologist	Joint problems	Those without joint problems	0.4168
	Specialist	Rheumatologist	Hearing problems	Those without hearing problems	0.4952
	Specialist	Rheumatologist	Vision problems	Those without vision problems	0.9472
	Specialist	Rheumatologist	Dental problems	Those without dental problems	0.7242
	Specialist	Rheumatologist	Breathing problems	Those without breathing problems	0.1438
	Specialist	Rheumatologist	Stomach problems	Those without stomach problems	0.9328
	Specialist	Rheumatologist	Kidney problems	Those without kidney problems	0.1238
	Specialist	Rheumatologist	High blood pressure	Those without high blood pressure	0.6293
	Specialist	Rheumatologist	Heart problems	Those without heart problems	0.354
	Specialist	Rheumatologist	Sexual problems	Those without sexual problems	0.1305
	Specialist	Rheumatologist	Sleep disturbance	Those without sleep disturbance	0.9312
	Specialist	Rheumatologist	Mental health problems	Those without mental health problems	0.7902
	Specialist	Rheumatologist	Basilar invagination	Those without basilar invagination	0.2864
	Specialist	Rheumatologist	Gynaecological problems	Those without gynaecological problems	0.5556
	Specialist	Rheumatologist	Fertility problems	Those without fertility problems	0.4383
	Specialist	Rheumatologist	Chewing problems	Those without chewing problems	0.5551
	Specialist	Rheumatologist	Obesity	Those without obesity	0.6583
	Specialist	Rheumatologist	Low weight	Those without low weight	0.959
	Specialist	Pulmonologist	Male participants	Female participants	0.5827
	Specialist	Pulmonologist	A: Mild OI	B: Moderate OI	0.0719
	Specialist	Pulmonologist	A: Mild OI	C: Severe OI	0
	Specialist	Pulmonologist	B: Moderate OI	C: Severe OI	0.9878
	Specialist	Pulmonologist	D: 18-30 years	E: 31-40 years	0.9442
	Specialist	Pulmonologist	D: 18-30 years	F: 41-50 years	0.3584
	Specialist	Pulmonologist	D: 18-30 years	G: 51-60 years	0.8673
	Specialist	Pulmonologist	D: 18-30 years	H: Over 61 years	0.5783
	Specialist	Pulmonologist	E: 31-40 years	F: 41-50 years	0.3521
	Specialist	Pulmonologist	E: 31-40 years	G: 51-60 years	0.8017
	Specialist	Pulmonologist	E: 31-40 years	H: Over 61 years	0.4903
	Specialist	Pulmonologist	F: 41-50 years	G: 51-60 years	0.3739
	Specialist	Pulmonologist	F: 41-50 years	H: Over 61 years	0.4104
	Specialist	Pulmonologist	G: 51-60 years	H: Over 61 years	0.7174
	Specialist	Pulmonologist	Pain	Those without pain	0.2457
	Specialist	Pulmonologist	Fractures	Those without fractures	0.2383
	Specialist	Pulmonologist	Arm fractures	Those without arm fractures	0.6411
	Specialist	Pulmonologist	Leg fractures	Those without leg fractures	0.5096
	Specialist	Pulmonologist	Vertebral fractures	Those without vertebral fractures	0.6815
	Specialist	Pulmonologist	Rib fractures	Those without rib fractures	0.9889
	Specialist	Pulmonologist	Fatigue	Those without fatigue	0.2859
	Specialist	Pulmonologist	Scoliosis and other bone problems	Those without scoliosis and other bone problems	0.8011
	Specialist	Pulmonologist	Soft tissue	Those without soft tissue problems	0.3566
	Specialist	Pulmonologist	Hypermobility	Those without hypermobility	0.4993
	Specialist	Pulmonologist	Joint problems	Those without joint problems	0.1747
	Specialist	Pulmonologist	Hearing problems	Those without hearing problems	0.3154
	Specialist	Pulmonologist	Vision problems	Those without vision problems	0.7115
	Specialist	Pulmonologist	Dental problems	Those without dental problems	0.3863
	Specialist	Pulmonologist	Breathing problems	Those without breathing problems	0.0016
	Specialist	Pulmonologist	Stomach problems	Those without stomach problems	0.6076
	Specialist	Pulmonologist	Kidney problems	Those without kidney problems	0.5668
	Specialist	Pulmonologist	High blood pressure	Those without high blood pressure	0.4858
	Specialist	Pulmonologist	Heart problems	Those without heart problems	0.9929
	Specialist	Pulmonologist	Sexual problems	Those without sexual problems	0.5623
	Specialist	Pulmonologist	Sleep disturbance	Those without sleep disturbance	0.431
	Specialist	Pulmonologist	Mental health problems	Those without mental health problems	0.5979
	Specialist	Pulmonologist	Basilar invagination	Those without basilar invagination	0.2129
	Specialist	Pulmonologist	Gynaecological problems	Those without gynaecological problems	0.5912
	Specialist	Pulmonologist	Fertility problems	Those without fertility problems	0.0122
	Specialist	Pulmonologist	Chewing problems	Those without chewing problems	0.4848
	Specialist	Pulmonologist	Obesity	Those without obesity	0.2483
	Specialist	Pulmonologist	Low weight	Those without low weight	0.6015
	Abbreviations: OI, osteogenesis imperfecta Notes: a Green cells represent statistically significant p values
