# Supplementary material for: The IMPACT Survey: the economic impact of osteogenesis imperfecta in adults
Source: Orphanet J Rare Dis. 2024 Jun 3;19:222. doi: 10.1186/s13023-024-03218-6 (PMC11149192; doi:10.1186/s13023-024-03218-6)
Supplement: Supplementary file 22 — Supplementary Material 22: Appendix Table 18. Pairwise analysis p-values for visits to the hospital and in-patient care use over 12 months. This table provides a comprehensive overview of p-values obtained from pairwise analyses of patient reported characteristics associated with visits to the hospital and in-patient care use over a 12-month period. [file 13023_2024_3218_MOESM22_ESM.xlsx]

## Sheet: Appendix Table 18
	Appendix Table 18: Pairwise analysis p-values for visits to the hospital and in-patient care use over 12 months a
	Hospital and in-patient care	Variable 1	Variable 2	p value
	Hospital visits	Male participants	Female participants	0.0007
	Hospital visits	A: Mild OI	B: Moderate OI	0.384
	Hospital visits	A: Mild OI	C: Severe OI	0.8463
	Hospital visits	B: Moderate OI	C: Severe OI	0.7133
	Hospital visits	D: 18-30 years	E: 31-40 years	0.26
	Hospital visits	D: 18-30 years	F: 41-50 years	0.0192
	Hospital visits	D: 18-30 years	G: 51-60 years	0.0109
	Hospital visits	D: 18-30 years	H: Over 61 years	0.0002
	Hospital visits	E: 31-40 years	F: 41-50 years	0.1378
	Hospital visits	E: 31-40 years	G: 51-60 years	0.0796
	Hospital visits	E: 31-40 years	H: Over 61 years	0.0009
	Hospital visits	F: 41-50 years	G: 51-60 years	0.7664
	Hospital visits	F: 41-50 years	H: Over 61 years	0.0375
	Hospital visits	G: 51-60 years	H: Over 61 years	0.074
	Hospital visits	Pain	Those without pain	0
	Hospital visits	Fractures	Those without fractures	0
	Hospital visits	Arm fractures	Those without arm fractures	0.0003
	Hospital visits	Leg fractures	Those without leg fractures	0.0007
	Hospital visits	Vertebral fractures	Those without vertebral fractures	0.0024
	Hospital visits	Rib fractures	Those without rib fractures	0.0239
	Hospital visits	Fatigue	Those without fatigue	0.0008
	Hospital visits	Scoliosis and other bone problems	Those without scoliosis and other bone problems	0.0052
	Hospital visits	Soft tissue	Those without soft tissue problems	0.0008
	Hospital visits	Hypermobility	Those without hypermobility	0.0243
	Hospital visits	Joint problems	Those without joint problems	0.2818
	Hospital visits	Hearing problems	Those without hearing problems	0.0282
	Hospital visits	Vision problems	Those without vision problems	0.0009
	Hospital visits	Dental problems	Those without dental problems	0.0175
	Hospital visits	Breathing problems	Those without breathing problems	0.1068
	Hospital visits	Stomach problems	Those without stomach problems	0.0017
	Hospital visits	Kidney problems	Those without kidney problems	0.0041
	Hospital visits	High blood pressure	Those without high blood pressure	0.0116
	Hospital visits	Heart problems	Those without heart problems	0.5201
	Hospital visits	Sexual problems	Those without sexual problems	0.0574
	Hospital visits	Sleep disturbance	Those without sleep disturbance	0.0047
	Hospital visits	Mental health problems	Those without mental health problems	0
	Hospital visits	Basilar invagination	Those without basilar invagination	0.0254
	Hospital visits	Gynaecological problems	Those without gynaecological problems	0.0484
	Hospital visits	Fertility problems	Those without fertility problems	0.2286
	Hospital visits	Chewing problems	Those without chewing problems	0.1795
	Hospital visits	Obesity	Those without obesity	0.1515
	Hospital visits	Low weight	Those without low weight	0.144
	Emergency visits	Male participants	Female participants	0.8667
	Emergency visits	A: Mild OI	B: Moderate OI	0.3091
	Emergency visits	A: Mild OI	C: Severe OI	0.8618
	Emergency visits	B: Moderate OI	C: Severe OI	0.3776
	Emergency visits	D: 18-30 years	E: 31-40 years	0.197
	Emergency visits	D: 18-30 years	F: 41-50 years	0.1693
	Emergency visits	D: 18-30 years	G: 51-60 years	0.0103
	Emergency visits	D: 18-30 years	H: Over 61 years	0.0019
	Emergency visits	E: 31-40 years	F: 41-50 years	0.9376
	Emergency visits	E: 31-40 years	G: 51-60 years	0.4126
	Emergency visits	E: 31-40 years	H: Over 61 years	0.8152
	Emergency visits	F: 41-50 years	G: 51-60 years	0.2526
	Emergency visits	F: 41-50 years	H: Over 61 years	0.0722
	Emergency visits	G: 51-60 years	H: Over 61 years	0.2814
	Emergency visits	Pain	Those without pain	0
	Emergency visits	Fractures	Those without fractures	0
	Emergency visits	Arm fractures	Those without arm fractures	0.001
	Emergency visits	Leg fractures	Those without leg fractures	0.0006
	Emergency visits	Vertebral fractures	Those without vertebral fractures	0.0123
	Emergency visits	Rib fractures	Those without rib fractures	0
	Emergency visits	Fatigue	Those without fatigue	0.0842
	Emergency visits	Scoliosis and other bone problems	Those without scoliosis and other bone problems	0.01
	Emergency visits	Soft tissue	Those without soft tissue problems	0.0395
	Emergency visits	Hypermobility	Those without hypermobility	0.4036
	Emergency visits	Joint problems	Those without joint problems	0.2742
	Emergency visits	Hearing problems	Those without hearing problems	0.0415
	Emergency visits	Vision problems	Those without vision problems	0.0875
	Emergency visits	Dental problems	Those without dental problems	0.3954
	Emergency visits	Breathing problems	Those without breathing problems	0.0777
	Emergency visits	Stomach problems	Those without stomach problems	0.0028
	Emergency visits	Kidney problems	Those without kidney problems	0.0006
	Emergency visits	High blood pressure	Those without high blood pressure	0.186
	Emergency visits	Heart problems	Those without heart problems	0.921
	Emergency visits	Sexual problems	Those without sexual problems	0.0371
	Emergency visits	Sleep disturbance	Those without sleep disturbance	0.0374
	Emergency visits	Mental health problems	Those without mental health problems	0.0028
	Emergency visits	Basilar invagination	Those without basilar invagination	0.0873
	Emergency visits	Gynaecological problems	Those without gynaecological problems	0.0194
	Emergency visits	Fertility problems	Those without fertility problems	0.5708
	Emergency visits	Chewing problems	Those without chewing problems	0.1529
	Emergency visits	Obesity	Those without obesity	0.2488
	Emergency visits	Low weight	Those without low weight	0.2368
	Nights in hospital	Male participants	Female participants	0.5682
	Nights in hospital	A: Mild OI	B: Moderate OI	0.0245
	Nights in hospital	A: Mild OI	C: Severe OI	0.0335
	Nights in hospital	B: Moderate OI	C: Severe OI	0.2388
	Nights in hospital	D: 18-30 years	E: 31-40 years	0.7066
	Nights in hospital	D: 18-30 years	F: 41-50 years	0.2655
	Nights in hospital	D: 18-30 years	G: 51-60 years	0.583
	Nights in hospital	D: 18-30 years	H: Over 61 years	0.3242
	Nights in hospital	E: 31-40 years	F: 41-50 years	0.5581
	Nights in hospital	E: 31-40 years	G: 51-60 years	0.8546
	Nights in hospital	E: 31-40 years	H: Over 61 years	0.2319
	Nights in hospital	F: 41-50 years	G: 51-60 years	0.7476
	Nights in hospital	F: 41-50 years	H: Over 61 years	0.0974
	Nights in hospital	G: 51-60 years	H: Over 61 years	0.1962
	Nights in hospital	Pain	Those without pain	0.4304
	Nights in hospital	Fractures	Those without fractures	0
	Nights in hospital	Arm fractures	Those without arm fractures	0.0135
	Nights in hospital	Leg fractures	Those without leg fractures	0.0004
	Nights in hospital	Vertebral fractures	Those without vertebral fractures	0.0095
	Nights in hospital	Rib fractures	Those without rib fractures	0.0266
	Nights in hospital	Fatigue	Those without fatigue	0.5759
	Nights in hospital	Scoliosis and other bone problems	Those without scoliosis and other bone problems	0.6865
	Nights in hospital	Soft tissue	Those without soft tissue problems	0.1953
	Nights in hospital	Hypermobility	Those without hypermobility	0.2792
	Nights in hospital	Joint problems	Those without joint problems	0.2412
	Nights in hospital	Hearing problems	Those without hearing problems	0.1329
	Nights in hospital	Vision problems	Those without vision problems	0.9134
	Nights in hospital	Dental problems	Those without dental problems	0.8145
	Nights in hospital	Breathing problems	Those without breathing problems	0.1857
	Nights in hospital	Stomach problems	Those without stomach problems	0.2105
	Nights in hospital	Kidney problems	Those without kidney problems	0.0277
	Nights in hospital	High blood pressure	Those without high blood pressure	0.0438
	Nights in hospital	Heart problems	Those without heart problems	0.5782
	Nights in hospital	Sexual problems	Those without sexual problems	0.0509
	Nights in hospital	Sleep disturbance	Those without sleep disturbance	0.3863
	Nights in hospital	Mental health problems	Those without mental health problems	0.0786
	Nights in hospital	Basilar invagination	Those without basilar invagination	0.2204
	Nights in hospital	Gynaecological problems	Those without gynaecological problems	0.3511
	Nights in hospital	Fertility problems	Those without fertility problems	0
	Nights in hospital	Chewing problems	Those without chewing problems	0.2485
	Nights in hospital	Obesity	Those without obesity	0.1943
	Nights in hospital	Low weight	Those without low weight	0.0957
	Nights in rehabilitation	Male participants	Female participants	0.897
	Nights in rehabilitation	A: Mild OI	B: Moderate OI	0.015
	Nights in rehabilitation	A: Mild OI	C: Severe OI	0.0314
	Nights in rehabilitation	B: Moderate OI	C: Severe OI	0.2927
	Nights in rehabilitation	D: 18-30 years	E: 31-40 years	0.44
	Nights in rehabilitation	D: 18-30 years	F: 41-50 years	0.1619
	Nights in rehabilitation	D: 18-30 years	G: 51-60 years	0.9115
	Nights in rehabilitation	D: 18-30 years	H: Over 61 years	0.7763
	Nights in rehabilitation	E: 31-40 years	F: 41-50 years	0.0345
	Nights in rehabilitation	E: 31-40 years	G: 51-60 years	0.4373
	Nights in rehabilitation	E: 31-40 years	H: Over 61 years	0.7252
	Nights in rehabilitation	F: 41-50 years	G: 51-60 years	0.1114
	Nights in rehabilitation	F: 41-50 years	H: Over 61 years	0.1258
	Nights in rehabilitation	G: 51-60 years	H: Over 61 years	0.8308
	Nights in rehabilitation	Pain	Those without pain	0.0004
	Nights in rehabilitation	Fractures	Those without fractures	0.0037
	Nights in rehabilitation	Arm fractures	Those without arm fractures	0.5037
	Nights in rehabilitation	Leg fractures	Those without leg fractures	0.0041
	Nights in rehabilitation	Vertebral fractures	Those without vertebral fractures	0.1685
	Nights in rehabilitation	Rib fractures	Those without rib fractures	0.6175
	Nights in rehabilitation	Fatigue	Those without fatigue	0.182
	Nights in rehabilitation	Scoliosis and other bone problems	Those without scoliosis and other bone problems	0.043
	Nights in rehabilitation	Soft tissue	Those without soft tissue problems	0.7457
	Nights in rehabilitation	Hypermobility	Those without hypermobility	0.218
	Nights in rehabilitation	Joint problems	Those without joint problems	0.9762
	Nights in rehabilitation	Hearing problems	Those without hearing problems	0.2902
	Nights in rehabilitation	Vision problems	Those without vision problems	0.4582
	Nights in rehabilitation	Dental problems	Those without dental problems	0.1072
	Nights in rehabilitation	Breathing problems	Those without breathing problems	0.1926
	Nights in rehabilitation	Stomach problems	Those without stomach problems	0.2769
	Nights in rehabilitation	Kidney problems	Those without kidney problems	0.3998
	Nights in rehabilitation	High blood pressure	Those without high blood pressure	0.6104
	Nights in rehabilitation	Heart problems	Those without heart problems	0.4792
	Nights in rehabilitation	Sexual problems	Those without sexual problems	0.0548
	Nights in rehabilitation	Sleep disturbance	Those without sleep disturbance	0.0542
	Nights in rehabilitation	Mental health problems	Those without mental health problems	0.0655
	Nights in rehabilitation	Basilar invagination	Those without basilar invagination	0.0985
	Nights in rehabilitation	Gynaecological problems	Those without gynaecological problems	0.1089
	Nights in rehabilitation	Fertility problems	Those without fertility problems	0.0006
	Nights in rehabilitation	Chewing problems	Those without chewing problems	0.1539
	Nights in rehabilitation	Obesity	Those without obesity	0.7319
	Nights in rehabilitation	Low weight	Those without low weight	0.2423
	Abbreviations: OI, osteogenesis imperfecta Notes: a Green cells represent statistically significant p values
