# Supplementary material for: The IMPACT Survey: the economic impact of osteogenesis imperfecta in adults
Source: Orphanet J Rare Dis. 2024 Jun 3;19:222. doi: 10.1186/s13023-024-03218-6 (PMC11149192; doi:10.1186/s13023-024-03218-6)
Supplement: Supplementary file 23 — Supplementary Material 23: Appendix Table 19. Pairwise analysis p-values for diagnostic tests undertaken over 12 months. This table provides a comprehensive overview of p-values obtained from pairwise analyses of patient reported characteristics associated with diagnostic tests undertaken over a 12-month period. [file 13023_2024_3218_MOESM23_ESM.xlsx]

## Sheet: Appendix Table 19
	Appendix Table 19: Pairwise analysis p-values for diagnostic tests undertaken over 12 months a
	Diagnotic test	Variable 1	Variable 2	p value
	Blood test	Male participants	Female participants	0.0012
	Blood test	A: Mild OI	B: Moderate OI	0.0048
	Blood test	A: Mild OI	C: Severe OI	0.5813
	Blood test	B: Moderate OI	C: Severe OI	0.0046
	Blood test	D: 18-30 years	E: 31-40 years	0.4809
	Blood test	D: 18-30 years	F: 41-50 years	0.5675
	Blood test	D: 18-30 years	G: 51-60 years	0.4471
	Blood test	D: 18-30 years	H: Over 61 years	0.4472
	Blood test	E: 31-40 years	F: 41-50 years	0.9041
	Blood test	E: 31-40 years	G: 51-60 years	0.999
	Blood test	E: 31-40 years	H: Over 61 years	0.985
	Blood test	F: 41-50 years	G: 51-60 years	0.8928
	Blood test	F: 41-50 years	H: Over 61 years	0.883
	Blood test	G: 51-60 years	H: Over 61 years	0.9837
	Blood test	Pain	Those without pain	0
	Blood test	Fractures	Those without fractures	0
	Blood test	Arm fractures	Those without arm fractures	0.0407
	Blood test	Leg fractures	Those without leg fractures	0.0058
	Blood test	Vertebral fractures	Those without vertebral fractures	0.001
	Blood test	Rib fractures	Those without rib fractures	0.0066
	Blood test	Fatigue	Those without fatigue	0
	Blood test	Scoliosis and other bone problems	Those without scoliosis and other bone problems	0.0047
	Blood test	Soft tissue	Those without soft tissue problems	0
	Blood test	Hypermobility	Those without hypermobility	0.0019
	Blood test	Joint problems	Those without joint problems	0.003
	Blood test	Hearing problems	Those without hearing problems	0.4762
	Blood test	Vision problems	Those without vision problems	0.1754
	Blood test	Dental problems	Those without dental problems	0.1453
	Blood test	Breathing problems	Those without breathing problems	0.0071
	Blood test	Stomach problems	Those without stomach problems	0.0001
	Blood test	Kidney problems	Those without kidney problems	0.0008
	Blood test	High blood pressure	Those without high blood pressure	0.0365
	Blood test	Heart problems	Those without heart problems	0.0077
	Blood test	Sexual problems	Those without sexual problems	0.0099
	Blood test	Sleep disturbance	Those without sleep disturbance	0
	Blood test	Mental health problems	Those without mental health problems	0
	Blood test	Basilar invagination	Those without basilar invagination	0.0231
	Blood test	Gynaecological problems	Those without gynaecological problems	0.0113
	Blood test	Fertility problems	Those without fertility problems	0.2084
	Blood test	Chewing problems	Those without chewing problems	0.0564
	Blood test	Obesity	Those without obesity	0.0169
	Blood test	Low weight	Those without low weight	0.0111
	Urine test	Male participants	Female participants	0.0019
	Urine test	A: Mild OI	B: Moderate OI	0.0001
	Urine test	A: Mild OI	C: Severe OI	0.6223
	Urine test	B: Moderate OI	C: Severe OI	0.0002
	Urine test	D: 18-30 years	E: 31-40 years	0.6403
	Urine test	D: 18-30 years	F: 41-50 years	0.8993
	Urine test	D: 18-30 years	G: 51-60 years	0.4911
	Urine test	D: 18-30 years	H: Over 61 years	0.4436
	Urine test	E: 31-40 years	F: 41-50 years	0.5484
	Urine test	E: 31-40 years	G: 51-60 years	0.8495
	Urine test	E: 31-40 years	H: Over 61 years	0.1751
	Urine test	F: 41-50 years	G: 51-60 years	0.4048
	Urine test	F: 41-50 years	H: Over 61 years	0.5326
	Urine test	G: 51-60 years	H: Over 61 years	0.086
	Urine test	Pain	Those without pain	0
	Urine test	Fractures	Those without fractures	0.0001
	Urine test	Arm fractures	Those without arm fractures	0.0068
	Urine test	Leg fractures	Those without leg fractures	0.0059
	Urine test	Vertebral fractures	Those without vertebral fractures	0.0021
	Urine test	Rib fractures	Those without rib fractures	0.0191
	Urine test	Fatigue	Those without fatigue	0
	Urine test	Scoliosis and other bone problems	Those without scoliosis and other bone problems	0.0001
	Urine test	Soft tissue	Those without soft tissue problems	0
	Urine test	Hypermobility	Those without hypermobility	0.1221
	Urine test	Joint problems	Those without joint problems	0
	Urine test	Hearing problems	Those without hearing problems	0.0858
	Urine test	Vision problems	Those without vision problems	0.2358
	Urine test	Dental problems	Those without dental problems	0.876
	Urine test	Breathing problems	Those without breathing problems	0.048
	Urine test	Stomach problems	Those without stomach problems	0.0001
	Urine test	Kidney problems	Those without kidney problems	0
	Urine test	High blood pressure	Those without high blood pressure	0.0418
	Urine test	Heart problems	Those without heart problems	0.0493
	Urine test	Sexual problems	Those without sexual problems	0.006
	Urine test	Sleep disturbance	Those without sleep disturbance	0.0001
	Urine test	Mental health problems	Those without mental health problems	0.0016
	Urine test	Basilar invagination	Those without basilar invagination	0.0628
	Urine test	Gynaecological problems	Those without gynaecological problems	0.0037
	Urine test	Fertility problems	Those without fertility problems	0.2105
	Urine test	Chewing problems	Those without chewing problems	0.0643
	Urine test	Obesity	Those without obesity	0.0272
	Urine test	Low weight	Those without low weight	0.2202
	X-ray	Male participants	Female participants	0.1555
	X-ray	A: Mild OI	B: Moderate OI	0.0015
	X-ray	A: Mild OI	C: Severe OI	0.6734
	X-ray	B: Moderate OI	C: Severe OI	0.0019
	X-ray	D: 18-30 years	E: 31-40 years	0.0489
	X-ray	D: 18-30 years	F: 41-50 years	0.77
	X-ray	D: 18-30 years	G: 51-60 years	0.799
	X-ray	D: 18-30 years	H: Over 61 years	0.2442
	X-ray	E: 31-40 years	F: 41-50 years	0.1972
	X-ray	E: 31-40 years	G: 51-60 years	0.0645
	X-ray	E: 31-40 years	H: Over 61 years	0.4512
	X-ray	F: 41-50 years	G: 51-60 years	0.9202
	X-ray	F: 41-50 years	H: Over 61 years	0.5295
	X-ray	G: 51-60 years	H: Over 61 years	0.3386
	X-ray	Pain	Those without pain	0
	X-ray	Fractures	Those without fractures	0
	X-ray	Arm fractures	Those without arm fractures	0
	X-ray	Leg fractures	Those without leg fractures	0
	X-ray	Vertebral fractures	Those without vertebral fractures	0
	X-ray	Rib fractures	Those without rib fractures	0
	X-ray	Fatigue	Those without fatigue	0.0002
	X-ray	Scoliosis and other bone problems	Those without scoliosis and other bone problems	0.0078
	X-ray	Soft tissue	Those without soft tissue problems	0
	X-ray	Hypermobility	Those without hypermobility	0.0001
	X-ray	Joint problems	Those without joint problems	0
	X-ray	Hearing problems	Those without hearing problems	0.3487
	X-ray	Vision problems	Those without vision problems	0.0024
	X-ray	Dental problems	Those without dental problems	0.0155
	X-ray	Breathing problems	Those without breathing problems	0.1164
	X-ray	Stomach problems	Those without stomach problems	0.0001
	X-ray	Kidney problems	Those without kidney problems	0.0026
	X-ray	High blood pressure	Those without high blood pressure	0.0756
	X-ray	Heart problems	Those without heart problems	0.0415
	X-ray	Sexual problems	Those without sexual problems	0.0011
	X-ray	Sleep disturbance	Those without sleep disturbance	0.001
	X-ray	Mental health problems	Those without mental health problems	0.0001
	X-ray	Basilar invagination	Those without basilar invagination	0.0428
	X-ray	Gynaecological problems	Those without gynaecological problems	0.1279
	X-ray	Fertility problems	Those without fertility problems	0.1748
	X-ray	Chewing problems	Those without chewing problems	0.0228
	X-ray	Obesity	Those without obesity	0.1366
	X-ray	Low weight	Those without low weight	0.0659
	Computerised tomography scan	Male participants	Female participants	0.8354
	Computerised tomography scan	A: Mild OI	B: Moderate OI	0.0069
	Computerised tomography scan	A: Mild OI	C: Severe OI	0.1393
	Computerised tomography scan	B: Moderate OI	C: Severe OI	0.3453
	Computerised tomography scan	D: 18-30 years	E: 31-40 years	0.8307
	Computerised tomography scan	D: 18-30 years	F: 41-50 years	0.644
	Computerised tomography scan	D: 18-30 years	G: 51-60 years	0.7769
	Computerised tomography scan	D: 18-30 years	H: Over 61 years	0.2278
	Computerised tomography scan	E: 31-40 years	F: 41-50 years	0.3988
	Computerised tomography scan	E: 31-40 years	G: 51-60 years	0.4502
	Computerised tomography scan	E: 31-40 years	H: Over 61 years	0.0415
	Computerised tomography scan	F: 41-50 years	G: 51-60 years	0.7803
	Computerised tomography scan	F: 41-50 years	H: Over 61 years	0.45
	Computerised tomography scan	G: 51-60 years	H: Over 61 years	0.1956
	Computerised tomography scan	Pain	Those without pain	0.0616
	Computerised tomography scan	Fractures	Those without fractures	0
	Computerised tomography scan	Arm fractures	Those without arm fractures	0.0175
	Computerised tomography scan	Leg fractures	Those without leg fractures	0.0091
	Computerised tomography scan	Vertebral fractures	Those without vertebral fractures	0.0003
	Computerised tomography scan	Rib fractures	Those without rib fractures	0.0005
	Computerised tomography scan	Fatigue	Those without fatigue	0.0209
	Computerised tomography scan	Scoliosis and other bone problems	Those without scoliosis and other bone problems	0.0385
	Computerised tomography scan	Soft tissue	Those without soft tissue problems	0.0064
	Computerised tomography scan	Hypermobility	Those without hypermobility	0.2078
	Computerised tomography scan	Joint problems	Those without joint problems	0.0006
	Computerised tomography scan	Hearing problems	Those without hearing problems	0.4157
	Computerised tomography scan	Vision problems	Those without vision problems	0.0194
	Computerised tomography scan	Dental problems	Those without dental problems	0.2065
	Computerised tomography scan	Breathing problems	Those without breathing problems	0.1668
	Computerised tomography scan	Stomach problems	Those without stomach problems	0.1015
	Computerised tomography scan	Kidney problems	Those without kidney problems	0.0011
	Computerised tomography scan	High blood pressure	Those without high blood pressure	0.0213
	Computerised tomography scan	Heart problems	Those without heart problems	0.0755
	Computerised tomography scan	Sexual problems	Those without sexual problems	0.1043
	Computerised tomography scan	Sleep disturbance	Those without sleep disturbance	0.0496
	Computerised tomography scan	Mental health problems	Those without mental health problems	0.0074
	Computerised tomography scan	Basilar invagination	Those without basilar invagination	0.0456
	Computerised tomography scan	Gynaecological problems	Those without gynaecological problems	0.0584
	Computerised tomography scan	Fertility problems	Those without fertility problems	0.2164
	Computerised tomography scan	Chewing problems	Those without chewing problems	0.0873
	Computerised tomography scan	Obesity	Those without obesity	0.0709
	Computerised tomography scan	Low weight	Those without low weight	0.0899
	Bone density scan	Male participants	Female participants	0.0084
	Bone density scan	A: Mild OI	B: Moderate OI	0.0009
	Bone density scan	A: Mild OI	C: Severe OI	0.0164
	Bone density scan	B: Moderate OI	C: Severe OI	0
	Bone density scan	D: 18-30 years	E: 31-40 years	0.0702
	Bone density scan	D: 18-30 years	F: 41-50 years	0.4667
	Bone density scan	D: 18-30 years	G: 51-60 years	0.7488
	Bone density scan	D: 18-30 years	H: Over 61 years	0.2977
	Bone density scan	E: 31-40 years	F: 41-50 years	0.3776
	Bone density scan	E: 31-40 years	G: 51-60 years	0.0103
	Bone density scan	E: 31-40 years	H: Over 61 years	0.4192
	Bone density scan	F: 41-50 years	G: 51-60 years	0.2623
	Bone density scan	F: 41-50 years	H: Over 61 years	0.8335
	Bone density scan	G: 51-60 years	H: Over 61 years	0.1183
	Bone density scan	Pain	Those without pain	0.0069
	Bone density scan	Fractures	Those without fractures	0
	Bone density scan	Arm fractures	Those without arm fractures	0.0113
	Bone density scan	Leg fractures	Those without leg fractures	0.0019
	Bone density scan	Vertebral fractures	Those without vertebral fractures	0.0012
	Bone density scan	Rib fractures	Those without rib fractures	0.0172
	Bone density scan	Fatigue	Those without fatigue	0.0633
	Bone density scan	Scoliosis and other bone problems	Those without scoliosis and other bone problems	0.001
	Bone density scan	Soft tissue	Those without soft tissue problems	0.0068
	Bone density scan	Hypermobility	Those without hypermobility	0
	Bone density scan	Joint problems	Those without joint problems	0.0011
	Bone density scan	Hearing problems	Those without hearing problems	0.2453
	Bone density scan	Vision problems	Those without vision problems	0.0008
	Bone density scan	Dental problems	Those without dental problems	0.2506
	Bone density scan	Breathing problems	Those without breathing problems	0.5184
	Bone density scan	Stomach problems	Those without stomach problems	0.0291
	Bone density scan	Kidney problems	Those without kidney problems	0.054
	Bone density scan	High blood pressure	Those without high blood pressure	0.6574
	Bone density scan	Heart problems	Those without heart problems	0.021
	Bone density scan	Sexual problems	Those without sexual problems	0.0235
	Bone density scan	Sleep disturbance	Those without sleep disturbance	0.0368
	Bone density scan	Mental health problems	Those without mental health problems	0.0074
	Bone density scan	Basilar invagination	Those without basilar invagination	0.048
	Bone density scan	Gynaecological problems	Those without gynaecological problems	0.5051
	Bone density scan	Fertility problems	Those without fertility problems	0.386
	Bone density scan	Chewing problems	Those without chewing problems	0.0175
	Bone density scan	Obesity	Those without obesity	0.0194
	Bone density scan	Low weight	Those without low weight	0.2359
	Magnetic resonance imaging scan	Male participants	Female participants	0.052
	Magnetic resonance imaging scan	A: Mild OI	B: Moderate OI	0.016
	Magnetic resonance imaging scan	A: Mild OI	C: Severe OI	0.7202
	Magnetic resonance imaging scan	B: Moderate OI	C: Severe OI	0.0548
	Magnetic resonance imaging scan	D: 18-30 years	E: 31-40 years	0.665
	Magnetic resonance imaging scan	D: 18-30 years	F: 41-50 years	0.6765
	Magnetic resonance imaging scan	D: 18-30 years	G: 51-60 years	0.08
	Magnetic resonance imaging scan	D: 18-30 years	H: Over 61 years	0.0095
	Magnetic resonance imaging scan	E: 31-40 years	F: 41-50 years	0.351
	Magnetic resonance imaging scan	E: 31-40 years	G: 51-60 years	0.0229
	Magnetic resonance imaging scan	E: 31-40 years	H: Over 61 years	0.002
	Magnetic resonance imaging scan	F: 41-50 years	G: 51-60 years	0.1545
	Magnetic resonance imaging scan	F: 41-50 years	H: Over 61 years	0.0207
	Magnetic resonance imaging scan	G: 51-60 years	H: Over 61 years	0.3392
	Magnetic resonance imaging scan	Pain	Those without pain	0
	Magnetic resonance imaging scan	Fractures	Those without fractures	0
	Magnetic resonance imaging scan	Arm fractures	Those without arm fractures	0.016
	Magnetic resonance imaging scan	Leg fractures	Those without leg fractures	0.004
	Magnetic resonance imaging scan	Vertebral fractures	Those without vertebral fractures	0
	Magnetic resonance imaging scan	Rib fractures	Those without rib fractures	0.005
	Magnetic resonance imaging scan	Fatigue	Those without fatigue	0
	Magnetic resonance imaging scan	Scoliosis and other bone problems	Those without scoliosis and other bone problems	0.1231
	Magnetic resonance imaging scan	Soft tissue	Those without soft tissue problems	0
	Magnetic resonance imaging scan	Hypermobility	Those without hypermobility	0.0206
	Magnetic resonance imaging scan	Joint problems	Those without joint problems	0
	Magnetic resonance imaging scan	Hearing problems	Those without hearing problems	0.0623
	Magnetic resonance imaging scan	Vision problems	Those without vision problems	0.0024
	Magnetic resonance imaging scan	Dental problems	Those without dental problems	0.2789
	Magnetic resonance imaging scan	Breathing problems	Those without breathing problems	0.338
	Magnetic resonance imaging scan	Stomach problems	Those without stomach problems	0.0021
	Magnetic resonance imaging scan	Kidney problems	Those without kidney problems	0.0137
	Magnetic resonance imaging scan	High blood pressure	Those without high blood pressure	0.9271
	Magnetic resonance imaging scan	Heart problems	Those without heart problems	0.0253
	Magnetic resonance imaging scan	Sexual problems	Those without sexual problems	0.0013
	Magnetic resonance imaging scan	Sleep disturbance	Those without sleep disturbance	0.0071
	Magnetic resonance imaging scan	Mental health problems	Those without mental health problems	0.0017
	Magnetic resonance imaging scan	Basilar invagination	Those without basilar invagination	0.0105
	Magnetic resonance imaging scan	Gynaecological problems	Those without gynaecological problems	0.1229
	Magnetic resonance imaging scan	Fertility problems	Those without fertility problems	0.6082
	Magnetic resonance imaging scan	Chewing problems	Those without chewing problems	0.0001
	Magnetic resonance imaging scan	Obesity	Those without obesity	0.2352
	Magnetic resonance imaging scan	Low weight	Those without low weight	0.047
	Ultrasound scan	Male participants	Female participants	0
	Ultrasound scan	A: Mild OI	B: Moderate OI	0.0661
	Ultrasound scan	A: Mild OI	C: Severe OI	0.853
	Ultrasound scan	B: Moderate OI	C: Severe OI	0.0016
	Ultrasound scan	D: 18-30 years	E: 31-40 years	0.6835
	Ultrasound scan	D: 18-30 years	F: 41-50 years	0.3841
	Ultrasound scan	D: 18-30 years	G: 51-60 years	0.3076
	Ultrasound scan	D: 18-30 years	H: Over 61 years	0.3219
	Ultrasound scan	E: 31-40 years	F: 41-50 years	0.0402
	Ultrasound scan	E: 31-40 years	G: 51-60 years	0.0162
	Ultrasound scan	E: 31-40 years	H: Over 61 years	0.0217
	Ultrasound scan	F: 41-50 years	G: 51-60 years	0.8017
	Ultrasound scan	F: 41-50 years	H: Over 61 years	0.8357
	Ultrasound scan	G: 51-60 years	H: Over 61 years	0.9718
	Ultrasound scan	Pain	Those without pain	0.0001
	Ultrasound scan	Fractures	Those without fractures	0.0596
	Ultrasound scan	Arm fractures	Those without arm fractures	0.2138
	Ultrasound scan	Leg fractures	Those without leg fractures	0.1597
	Ultrasound scan	Vertebral fractures	Those without vertebral fractures	0.0813
	Ultrasound scan	Rib fractures	Those without rib fractures	0.164
	Ultrasound scan	Fatigue	Those without fatigue	0.0001
	Ultrasound scan	Scoliosis and other bone problems	Those without scoliosis and other bone problems	0.0103
	Ultrasound scan	Soft tissue	Those without soft tissue problems	0.0003
	Ultrasound scan	Hypermobility	Those without hypermobility	0.0483
	Ultrasound scan	Joint problems	Those without joint problems	0.0246
	Ultrasound scan	Hearing problems	Those without hearing problems	0.3883
	Ultrasound scan	Vision problems	Those without vision problems	0.5036
	Ultrasound scan	Dental problems	Those without dental problems	0.4744
	Ultrasound scan	Breathing problems	Those without breathing problems	0.6571
	Ultrasound scan	Stomach problems	Those without stomach problems	0.0038
	Ultrasound scan	Kidney problems	Those without kidney problems	0.001
	Ultrasound scan	High blood pressure	Those without high blood pressure	0.5725
	Ultrasound scan	Heart problems	Those without heart problems	0.0009
	Ultrasound scan	Sexual problems	Those without sexual problems	0.1
	Ultrasound scan	Sleep disturbance	Those without sleep disturbance	0.0133
	Ultrasound scan	Mental health problems	Those without mental health problems	0.0009
	Ultrasound scan	Basilar invagination	Those without basilar invagination	0.9255
	Ultrasound scan	Gynaecological problems	Those without gynaecological problems	0.0276
	Ultrasound scan	Fertility problems	Those without fertility problems	0.1039
	Ultrasound scan	Chewing problems	Those without chewing problems	0.5321
	Ultrasound scan	Obesity	Those without obesity	0.0863
	Ultrasound scan	Low weight	Those without low weight	0.7808
	Echocardiogram	Male participants	Female participants	0.5939
	Echocardiogram	A: Mild OI	B: Moderate OI	0.0116
	Echocardiogram	A: Mild OI	C: Severe OI	0.4575
	Echocardiogram	B: Moderate OI	C: Severe OI	0.3394
	Echocardiogram	D: 18-30 years	E: 31-40 years	0.9184
	Echocardiogram	D: 18-30 years	F: 41-50 years	0.7225
	Echocardiogram	D: 18-30 years	G: 51-60 years	0.784
	Echocardiogram	D: 18-30 years	H: Over 61 years	0.8111
	Echocardiogram	E: 31-40 years	F: 41-50 years	0.7178
	Echocardiogram	E: 31-40 years	G: 51-60 years	0.8069
	Echocardiogram	E: 31-40 years	H: Over 61 years	0.6089
	Echocardiogram	F: 41-50 years	G: 51-60 years	0.9089
	Echocardiogram	F: 41-50 years	H: Over 61 years	0.3593
	Echocardiogram	G: 51-60 years	H: Over 61 years	0.4348
	Echocardiogram	Pain	Those without pain	0.0041
	Echocardiogram	Fractures	Those without fractures	0.0753
	Echocardiogram	Arm fractures	Those without arm fractures	0.2177
	Echocardiogram	Leg fractures	Those without leg fractures	0.233
	Echocardiogram	Vertebral fractures	Those without vertebral fractures	0.1501
	Echocardiogram	Rib fractures	Those without rib fractures	0.5173
	Echocardiogram	Fatigue	Those without fatigue	0.0002
	Echocardiogram	Scoliosis and other bone problems	Those without scoliosis and other bone problems	0.3361
	Echocardiogram	Soft tissue	Those without soft tissue problems	0.0498
	Echocardiogram	Hypermobility	Those without hypermobility	0.8435
	Echocardiogram	Joint problems	Those without joint problems	0.0932
	Echocardiogram	Hearing problems	Those without hearing problems	0.9436
	Echocardiogram	Vision problems	Those without vision problems	0.0282
	Echocardiogram	Dental problems	Those without dental problems	0.4406
	Echocardiogram	Breathing problems	Those without breathing problems	0.0043
	Echocardiogram	Stomach problems	Those without stomach problems	0.3923
	Echocardiogram	Kidney problems	Those without kidney problems	0.0234
	Echocardiogram	High blood pressure	Those without high blood pressure	0.07
	Echocardiogram	Heart problems	Those without heart problems	0
	Echocardiogram	Sexual problems	Those without sexual problems	0.2957
	Echocardiogram	Sleep disturbance	Those without sleep disturbance	0.0681
	Echocardiogram	Mental health problems	Those without mental health problems	0.0272
	Echocardiogram	Basilar invagination	Those without basilar invagination	0.0345
	Echocardiogram	Gynaecological problems	Those without gynaecological problems	0.2198
	Echocardiogram	Fertility problems	Those without fertility problems	0.8273
	Echocardiogram	Chewing problems	Those without chewing problems	0.2674
	Echocardiogram	Obesity	Those without obesity	0.0563
	Echocardiogram	Low weight	Those without low weight	0.0174
	Audiology test	Male participants	Female participants	0.7584
	Audiology test	A: Mild OI	B: Moderate OI	0.4249
	Audiology test	A: Mild OI	C: Severe OI	0.4043
	Audiology test	B: Moderate OI	C: Severe OI	0.776
	Audiology test	D: 18-30 years	E: 31-40 years	0.6703
	Audiology test	D: 18-30 years	F: 41-50 years	0.4692
	Audiology test	D: 18-30 years	G: 51-60 years	0.395
	Audiology test	D: 18-30 years	H: Over 61 years	0.2928
	Audiology test	E: 31-40 years	F: 41-50 years	0.7187
	Audiology test	E: 31-40 years	G: 51-60 years	0.661
	Audiology test	E: 31-40 years	H: Over 61 years	0.5038
	Audiology test	F: 41-50 years	G: 51-60 years	0.9816
	Audiology test	F: 41-50 years	H: Over 61 years	0.8061
	Audiology test	G: 51-60 years	H: Over 61 years	0.7983
	Audiology test	Pain	Those without pain	0.4895
	Audiology test	Fractures	Those without fractures	0.3614
	Audiology test	Arm fractures	Those without arm fractures	0.1435
	Audiology test	Leg fractures	Those without leg fractures	0.2923
	Audiology test	Vertebral fractures	Those without vertebral fractures	0.0318
	Audiology test	Rib fractures	Those without rib fractures	0.519
	Audiology test	Fatigue	Those without fatigue	0.0311
	Audiology test	Scoliosis and other bone problems	Those without scoliosis and other bone problems	0.11
	Audiology test	Soft tissue	Those without soft tissue problems	0.2022
	Audiology test	Hypermobility	Those without hypermobility	0.1227
	Audiology test	Joint problems	Those without joint problems	0.1467
	Audiology test	Hearing problems	Those without hearing problems	0
	Audiology test	Vision problems	Those without vision problems	0.0007
	Audiology test	Dental problems	Those without dental problems	0.1542
	Audiology test	Breathing problems	Those without breathing problems	0.898
	Audiology test	Stomach problems	Those without stomach problems	0.6931
	Audiology test	Kidney problems	Those without kidney problems	0.2896
	Audiology test	High blood pressure	Those without high blood pressure	0.6961
	Audiology test	Heart problems	Those without heart problems	0.3426
	Audiology test	Sexual problems	Those without sexual problems	0.7168
	Audiology test	Sleep disturbance	Those without sleep disturbance	0.4751
	Audiology test	Mental health problems	Those without mental health problems	0.2516
	Audiology test	Basilar invagination	Those without basilar invagination	0.0291
	Audiology test	Gynaecological problems	Those without gynaecological problems	0.2066
	Audiology test	Fertility problems	Those without fertility problems	0.8791
	Audiology test	Chewing problems	Those without chewing problems	0.2627
	Audiology test	Obesity	Those without obesity	0.0389
	Audiology test	Low weight	Those without low weight	0.394
	Abbreviations: OI, osteogenesis imperfecta Notes: a Green cells represent statistically significant p values
