# Supplementary material for: The IMPACT Survey: the economic impact of osteogenesis imperfecta in adults
Source: Orphanet J Rare Dis. 2024 Jun 3;19:222. doi: 10.1186/s13023-024-03218-6 (PMC11149192; doi:10.1186/s13023-024-03218-6)
Supplement: Supplementary file 24 — Supplementary Material 24: Appendix Table 20. Pairwise analysis p-values for OI surgeries undertaken in lifetime. This table provides a comprehensive overview of p-values obtained from pairwise analyses of patient reported characteristics associated with surgeries undertaken in an adult with OI’s lifetime. [file 13023_2024_3218_MOESM24_ESM.xlsx]

## Sheet: Appendix Table 20
	Appendix Table 20: Pairwise analysis p-values for OI surgeries undertaken in lifetime a
	OI surgeries	Variable 1	Variable 2	p value
	Rodding	Male participants	Female participants	0.046
	Rodding	A: Mild OI	B: Moderate OI	0
	Rodding	A: Mild OI	C: Severe OI	0
	Rodding	B: Moderate OI	C: Severe OI	0.2405
	Rodding	D: 18-30 years	E: 31-40 years	0.1271
	Rodding	D: 18-30 years	F: 41-50 years	0.4364
	Rodding	D: 18-30 years	G: 51-60 years	0.0101
	Rodding	D: 18-30 years	H: Over 61 years	0.0082
	Rodding	E: 31-40 years	F: 41-50 years	0.4896
	Rodding	E: 31-40 years	G: 51-60 years	0.2006
	Rodding	E: 31-40 years	H: Over 61 years	0.1144
	Rodding	F: 41-50 years	G: 51-60 years	0.0741
	Rodding	F: 41-50 years	H: Over 61 years	0.0522
	Rodding	G: 51-60 years	H: Over 61 years	0.5809
	Rodding	Pain	Those without pain	0.3497
	Rodding	Fractures	Those without fractures	0.2708
	Rodding	Arm fractures	Those without arm fractures	0.0435
	Rodding	Leg fractures	Those without leg fractures	0.1003
	Rodding	Vertebral fractures	Those without vertebral fractures	0.8698
	Rodding	Rib fractures	Those without rib fractures	0.081
	Rodding	Fatigue	Those without fatigue	0.1053
	Rodding	Scoliosis and other bone problems	Those without scoliosis and other bone problems	0.0005
	Rodding	Soft tissue	Those without soft tissue problems	0.037
	Rodding	Hypermobility	Those without hypermobility	0.0118
	Rodding	Joint problems	Those without joint problems	0.1224
	Rodding	Hearing problems	Those without hearing problems	0.0124
	Rodding	Vision problems	Those without vision problems	0.0019
	Rodding	Dental problems	Those without dental problems	0.0188
	Rodding	Breathing problems	Those without breathing problems	0.2511
	Rodding	Stomach problems	Those without stomach problems	0.465
	Rodding	Kidney problems	Those without kidney problems	0.9727
	Rodding	High blood pressure	Those without high blood pressure	0.6298
	Rodding	Heart problems	Those without heart problems	0.3234
	Rodding	Sexual problems	Those without sexual problems	0.5933
	Rodding	Sleep disturbance	Those without sleep disturbance	0.8841
	Rodding	Mental health problems	Those without mental health problems	0.0045
	Rodding	Basilar invagination	Those without basilar invagination	0.1299
	Rodding	Gynaecological problems	Those without gynaecological problems	0.2073
	Rodding	Fertility problems	Those without fertility problems	0.0397
	Rodding	Chewing problems	Those without chewing problems	0.5091
	Rodding	Obesity	Those without obesity	0.729
	Rodding	Low weight	Those without low weight	0.8217
	Fracture repairs	Male participants	Female participants	0.0012
	Fracture repairs	A: Mild OI	B: Moderate OI	0
	Fracture repairs	A: Mild OI	C: Severe OI	0.006
	Fracture repairs	B: Moderate OI	C: Severe OI	0.0783
	Fracture repairs	D: 18-30 years	E: 31-40 years	0.4942
	Fracture repairs	D: 18-30 years	F: 41-50 years	0.0786
	Fracture repairs	D: 18-30 years	G: 51-60 years	0.1281
	Fracture repairs	D: 18-30 years	H: Over 61 years	0.0002
	Fracture repairs	E: 31-40 years	F: 41-50 years	0.0109
	Fracture repairs	E: 31-40 years	G: 51-60 years	0.0226
	Fracture repairs	E: 31-40 years	H: Over 61 years	0
	Fracture repairs	F: 41-50 years	G: 51-60 years	0.8175
	Fracture repairs	F: 41-50 years	H: Over 61 years	0.0133
	Fracture repairs	G: 51-60 years	H: Over 61 years	0.0083
	Fracture repairs	Pain	Those without pain	0.1096
	Fracture repairs	Fractures	Those without fractures	0.0067
	Fracture repairs	Arm fractures	Those without arm fractures	0.0068
	Fracture repairs	Leg fractures	Those without leg fractures	0.0899
	Fracture repairs	Vertebral fractures	Those without vertebral fractures	0.0052
	Fracture repairs	Rib fractures	Those without rib fractures	0.0015
	Fracture repairs	Fatigue	Those without fatigue	0.3132
	Fracture repairs	Scoliosis and other bone problems	Those without scoliosis and other bone problems	0.8905
	Fracture repairs	Soft tissue	Those without soft tissue problems	0.2695
	Fracture repairs	Hypermobility	Those without hypermobility	0.8436
	Fracture repairs	Joint problems	Those without joint problems	0.1804
	Fracture repairs	Hearing problems	Those without hearing problems	0.6497
	Fracture repairs	Vision problems	Those without vision problems	0.8924
	Fracture repairs	Dental problems	Those without dental problems	0.1512
	Fracture repairs	Breathing problems	Those without breathing problems	0.5342
	Fracture repairs	Stomach problems	Those without stomach problems	0.6973
	Fracture repairs	Kidney problems	Those without kidney problems	0.8745
	Fracture repairs	High blood pressure	Those without high blood pressure	0
	Fracture repairs	Heart problems	Those without heart problems	0.2287
	Fracture repairs	Sexual problems	Those without sexual problems	0.1368
	Fracture repairs	Sleep disturbance	Those without sleep disturbance	0.4233
	Fracture repairs	Mental health problems	Those without mental health problems	0.4616
	Fracture repairs	Basilar invagination	Those without basilar invagination	0.3713
	Fracture repairs	Gynaecological problems	Those without gynaecological problems	0.8241
	Fracture repairs	Fertility problems	Those without fertility problems	0.4664
	Fracture repairs	Chewing problems	Those without chewing problems	0.9462
	Fracture repairs	Obesity	Those without obesity	0.1052
	Fracture repairs	Low weight	Those without low weight	0.5508
	Spine	Male participants	Female participants	0.0499
	Spine	A: Mild OI	B: Moderate OI	0.0007
	Spine	A: Mild OI	C: Severe OI	0.0041
	Spine	B: Moderate OI	C: Severe OI	0.3162
	Spine	D: 18-30 years	E: 31-40 years	0.2722
	Spine	D: 18-30 years	F: 41-50 years	0.045
	Spine	D: 18-30 years	G: 51-60 years	0.2958
	Spine	D: 18-30 years	H: Over 61 years	0.8057
	Spine	E: 31-40 years	F: 41-50 years	0.2088
	Spine	E: 31-40 years	G: 51-60 years	0.9828
	Spine	E: 31-40 years	H: Over 61 years	0.4419
	Spine	F: 41-50 years	G: 51-60 years	0.2398
	Spine	F: 41-50 years	H: Over 61 years	0.1058
	Spine	G: 51-60 years	H: Over 61 years	0.4659
	Spine	Pain	Those without pain	0.0003
	Spine	Fractures	Those without fractures	0.0326
	Spine	Arm fractures	Those without arm fractures	0.1394
	Spine	Leg fractures	Those without leg fractures	0.1165
	Spine	Vertebral fractures	Those without vertebral fractures	0.071
	Spine	Rib fractures	Those without rib fractures	0.1314
	Spine	Fatigue	Those without fatigue	0.2186
	Spine	Scoliosis and other bone problems	Those without scoliosis and other bone problems	0.2202
	Spine	Soft tissue	Those without soft tissue problems	0.431
	Spine	Hypermobility	Those without hypermobility	0.4874
	Spine	Joint problems	Those without joint problems	0.2044
	Spine	Hearing problems	Those without hearing problems	0.0318
	Spine	Vision problems	Those without vision problems	0.9949
	Spine	Dental problems	Those without dental problems	0.6568
	Spine	Breathing problems	Those without breathing problems	0.0208
	Spine	Stomach problems	Those without stomach problems	0.7737
	Spine	Kidney problems	Those without kidney problems	0.8927
	Spine	High blood pressure	Those without high blood pressure	0.606
	Spine	Heart problems	Those without heart problems	0.3126
	Spine	Sexual problems	Those without sexual problems	0.5363
	Spine	Sleep disturbance	Those without sleep disturbance	0.3113
	Spine	Mental health problems	Those without mental health problems	0.48
	Spine	Basilar invagination	Those without basilar invagination	0.0977
	Spine	Gynaecological problems	Those without gynaecological problems	0.0946
	Spine	Fertility problems	Those without fertility problems	0.0033
	Spine	Chewing problems	Those without chewing problems	0.3506
	Spine	Obesity	Those without obesity	0.5365
	Spine	Low weight	Those without low weight	0.3464
	Hearing	Male participants	Female participants	0.399
	Hearing	A: Mild OI	B: Moderate OI	0.4349
	Hearing	A: Mild OI	C: Severe OI	0.4504
	Hearing	B: Moderate OI	C: Severe OI	0.7371
	Hearing	D: 18-30 years	E: 31-40 years	0.0115
	Hearing	D: 18-30 years	F: 41-50 years	0.0131
	Hearing	D: 18-30 years	G: 51-60 years	0.0003
	Hearing	D: 18-30 years	H: Over 61 years	0
	Hearing	E: 31-40 years	F: 41-50 years	0.5648
	Hearing	E: 31-40 years	G: 51-60 years	0.0596
	Hearing	E: 31-40 years	H: Over 61 years	0.002
	Hearing	F: 41-50 years	G: 51-60 years	0.2299
	Hearing	F: 41-50 years	H: Over 61 years	0.0162
	Hearing	G: 51-60 years	H: Over 61 years	0.192
	Hearing	Pain	Those without pain	0.406
	Hearing	Fractures	Those without fractures	0.3222
	Hearing	Arm fractures	Those without arm fractures	0.8818
	Hearing	Leg fractures	Those without leg fractures	0.9693
	Hearing	Vertebral fractures	Those without vertebral fractures	0.9824
	Hearing	Rib fractures	Those without rib fractures	0.3015
	Hearing	Fatigue	Those without fatigue	0.3084
	Hearing	Scoliosis and other bone problems	Those without scoliosis and other bone problems	0.2479
	Hearing	Soft tissue	Those without soft tissue problems	0.2989
	Hearing	Hypermobility	Those without hypermobility	0.8218
	Hearing	Joint problems	Those without joint problems	0.5218
	Hearing	Hearing problems	Those without hearing problems	0
	Hearing	Vision problems	Those without vision problems	0.0009
	Hearing	Dental problems	Those without dental problems	0.0549
	Hearing	Breathing problems	Those without breathing problems	0.036
	Hearing	Stomach problems	Those without stomach problems	0.6971
	Hearing	Kidney problems	Those without kidney problems	0.2842
	Hearing	High blood pressure	Those without high blood pressure	0.0147
	Hearing	Heart problems	Those without heart problems	0.7797
	Hearing	Sexual problems	Those without sexual problems	0.9068
	Hearing	Sleep disturbance	Those without sleep disturbance	0.4821
	Hearing	Mental health problems	Those without mental health problems	0.029
	Hearing	Basilar invagination	Those without basilar invagination	0.305
	Hearing	Gynaecological problems	Those without gynaecological problems	0.6025
	Hearing	Fertility problems	Those without fertility problems	0.9171
	Hearing	Chewing problems	Those without chewing problems	0.1424
	Hearing	Obesity	Those without obesity	0.8913
	Hearing	Low weight	Those without low weight	0.0582
	Dental	Male participants	Female participants	0.9067
	Dental	A: Mild OI	B: Moderate OI	0.0394
	Dental	A: Mild OI	C: Severe OI	0.2483
	Dental	B: Moderate OI	C: Severe OI	0.9575
	Dental	D: 18-30 years	E: 31-40 years	0.0205
	Dental	D: 18-30 years	F: 41-50 years	0.0006
	Dental	D: 18-30 years	G: 51-60 years	0
	Dental	D: 18-30 years	H: Over 61 years	0
	Dental	E: 31-40 years	F: 41-50 years	0.0595
	Dental	E: 31-40 years	G: 51-60 years	0.0006
	Dental	E: 31-40 years	H: Over 61 years	0.0009
	Dental	F: 41-50 years	G: 51-60 years	0.1317
	Dental	F: 41-50 years	H: Over 61 years	0.0484
	Dental	G: 51-60 years	H: Over 61 years	0.4271
	Dental	Pain	Those without pain	0
	Dental	Fractures	Those without fractures	0.0179
	Dental	Arm fractures	Those without arm fractures	0.9294
	Dental	Leg fractures	Those without leg fractures	0.8324
	Dental	Vertebral fractures	Those without vertebral fractures	0.0258
	Dental	Rib fractures	Those without rib fractures	0.0147
	Dental	Fatigue	Those without fatigue	0.0027
	Dental	Scoliosis and other bone problems	Those without scoliosis and other bone problems	0.7307
	Dental	Soft tissue	Those without soft tissue problems	0
	Dental	Hypermobility	Those without hypermobility	0.1286
	Dental	Joint problems	Those without joint problems	0
	Dental	Hearing problems	Those without hearing problems	0.0004
	Dental	Vision problems	Those without vision problems	0.0164
	Dental	Dental problems	Those without dental problems	0
	Dental	Breathing problems	Those without breathing problems	0.2972
	Dental	Stomach problems	Those without stomach problems	0.4081
	Dental	Kidney problems	Those without kidney problems	0.5042
	Dental	High blood pressure	Those without high blood pressure	0.0024
	Dental	Heart problems	Those without heart problems	0.0362
	Dental	Sexual problems	Those without sexual problems	0.3765
	Dental	Sleep disturbance	Those without sleep disturbance	0.0788
	Dental	Mental health problems	Those without mental health problems	0.0914
	Dental	Basilar invagination	Those without basilar invagination	0.1647
	Dental	Gynaecological problems	Those without gynaecological problems	0.6961
	Dental	Fertility problems	Those without fertility problems	0.2249
	Dental	Chewing problems	Those without chewing problems	0.1135
	Dental	Obesity	Those without obesity	0.0515
	Dental	Low weight	Those without low weight	0.0084
	Heart	Male participants	Female participants	0.0876
	Heart	A: Mild OI	B: Moderate OI	0.7434
	Heart	A: Mild OI	C: Severe OI	0.4666
	Heart	B: Moderate OI	C: Severe OI	0.592
	Heart	D: 18-30 years	E: 31-40 years	0.34
	Heart	D: 18-30 years	F: 41-50 years	0.1773
	Heart	D: 18-30 years	G: 51-60 years	0.2111
	Heart	D: 18-30 years	H: Over 61 years	0.0032
	Heart	E: 31-40 years	F: 41-50 years	0.6428
	Heart	E: 31-40 years	G: 51-60 years	0.8039
	Heart	E: 31-40 years	H: Over 61 years	0.013
	Heart	F: 41-50 years	G: 51-60 years	0.8123
	Heart	F: 41-50 years	H: Over 61 years	0.0287
	Heart	G: 51-60 years	H: Over 61 years	0.0179
	Heart	Pain	Those without pain	0.9047
	Heart	Fractures	Those without fractures	0.3075
	Heart	Arm fractures	Those without arm fractures	0.9068
	Heart	Leg fractures	Those without leg fractures	0.9409
	Heart	Vertebral fractures	Those without vertebral fractures	0.4152
	Heart	Rib fractures	Those without rib fractures	0.2591
	Heart	Fatigue	Those without fatigue	0.8861
	Heart	Scoliosis and other bone problems	Those without scoliosis and other bone problems	0.3799
	Heart	Soft tissue	Those without soft tissue problems	0.0797
	Heart	Hypermobility	Those without hypermobility	0.48
	Heart	Joint problems	Those without joint problems	0.0052
	Heart	Hearing problems	Those without hearing problems	0.009
	Heart	Vision problems	Those without vision problems	0.0448
	Heart	Dental problems	Those without dental problems	0.2577
	Heart	Breathing problems	Those without breathing problems	0.0652
	Heart	Stomach problems	Those without stomach problems	0.7272
	Heart	Kidney problems	Those without kidney problems	0.032
	Heart	High blood pressure	Those without high blood pressure	0.1507
	Heart	Heart problems	Those without heart problems	0.0003
	Heart	Sexual problems	Those without sexual problems	0.1201
	Heart	Sleep disturbance	Those without sleep disturbance	0.0837
	Heart	Mental health problems	Those without mental health problems	0.8663
	Heart	Basilar invagination	Those without basilar invagination	0.4285
	Heart	Gynaecological problems	Those without gynaecological problems	0.6406
	Heart	Fertility problems	Those without fertility problems	0.9258
	Heart	Chewing problems	Those without chewing problems	0.2262
	Heart	Obesity	Those without obesity	0.2358
	Heart	Low weight	Those without low weight	0.276
	Basilar invagination	Male participants	Female participants	0.1846
	Basilar invagination	A: Mild OI	B: Moderate OI	0.0264
	Basilar invagination	A: Mild OI	C: Severe OI	0.9791
	Basilar invagination	B: Moderate OI	C: Severe OI	0.0174
	Basilar invagination	D: 18-30 years	E: 31-40 years	0.0076
	Basilar invagination	D: 18-30 years	F: 41-50 years	0.3264
	Basilar invagination	D: 18-30 years	G: 51-60 years	0.2956
	Basilar invagination	D: 18-30 years	H: Over 61 years	0.4962
	Basilar invagination	E: 31-40 years	F: 41-50 years	0.1708
	Basilar invagination	E: 31-40 years	G: 51-60 years	0.0367
	Basilar invagination	E: 31-40 years	H: Over 61 years	0.1518
	Basilar invagination	F: 41-50 years	G: 51-60 years	0.6741
	Basilar invagination	F: 41-50 years	H: Over 61 years	0.8826
	Basilar invagination	G: 51-60 years	H: Over 61 years	0.8467
	Basilar invagination	Pain	Those without pain	0.6524
	Basilar invagination	Fractures	Those without fractures	0.0571
	Basilar invagination	Arm fractures	Those without arm fractures	0.4344
	Basilar invagination	Leg fractures	Those without leg fractures	0.2023
	Basilar invagination	Vertebral fractures	Those without vertebral fractures	0.0581
	Basilar invagination	Rib fractures	Those without rib fractures	0.016
	Basilar invagination	Fatigue	Those without fatigue	0.7368
	Basilar invagination	Scoliosis and other bone problems	Those without scoliosis and other bone problems	0.074
	Basilar invagination	Soft tissue	Those without soft tissue problems	0.5242
	Basilar invagination	Hypermobility	Those without hypermobility	0.7439
	Basilar invagination	Joint problems	Those without joint problems	0.1551
	Basilar invagination	Hearing problems	Those without hearing problems	0.2212
	Basilar invagination	Vision problems	Those without vision problems	0.4024
	Basilar invagination	Dental problems	Those without dental problems	0.0086
	Basilar invagination	Breathing problems	Those without breathing problems	0.1993
	Basilar invagination	Stomach problems	Those without stomach problems	0.4
	Basilar invagination	Kidney problems	Those without kidney problems	0.0599
	Basilar invagination	High blood pressure	Those without high blood pressure	0.4901
	Basilar invagination	Heart problems	Those without heart problems	0.2105
	Basilar invagination	Sexual problems	Those without sexual problems	0.9509
	Basilar invagination	Sleep disturbance	Those without sleep disturbance	0.6992
	Basilar invagination	Mental health problems	Those without mental health problems	0.936
	Basilar invagination	Basilar invagination	Those without basilar invagination	0.0239
	Basilar invagination	Gynaecological problems	Those without gynaecological problems	0.7776
	Basilar invagination	Fertility problems	Those without fertility problems	0.4048
	Basilar invagination	Chewing problems	Those without chewing problems	0.043
	Basilar invagination	Obesity	Those without obesity	0.8752
	Basilar invagination	Low weight	Those without low weight	0.8514
	Soft tissue	Male participants	Female participants	0.1814
	Soft tissue	A: Mild OI	B: Moderate OI	0.5821
	Soft tissue	A: Mild OI	C: Severe OI	0.5463
	Soft tissue	B: Moderate OI	C: Severe OI	0.3904
	Soft tissue	D: 18-30 years	E: 31-40 years	0.0606
	Soft tissue	D: 18-30 years	F: 41-50 years	0.0005
	Soft tissue	D: 18-30 years	G: 51-60 years	0.0002
	Soft tissue	D: 18-30 years	H: Over 61 years	0.0001
	Soft tissue	E: 31-40 years	F: 41-50 years	0.8186
	Soft tissue	E: 31-40 years	G: 51-60 years	0.2883
	Soft tissue	E: 31-40 years	H: Over 61 years	0.0994
	Soft tissue	F: 41-50 years	G: 51-60 years	0.271
	Soft tissue	F: 41-50 years	H: Over 61 years	0.0777
	Soft tissue	G: 51-60 years	H: Over 61 years	0.4474
	Soft tissue	Pain	Those without pain	0.0026
	Soft tissue	Fractures	Those without fractures	0.3588
	Soft tissue	Arm fractures	Those without arm fractures	0.261
	Soft tissue	Leg fractures	Those without leg fractures	0.4922
	Soft tissue	Vertebral fractures	Those without vertebral fractures	0.561
	Soft tissue	Rib fractures	Those without rib fractures	0.6895
	Soft tissue	Fatigue	Those without fatigue	0.0001
	Soft tissue	Scoliosis and other bone problems	Those without scoliosis and other bone problems	0.3998
	Soft tissue	Soft tissue	Those without soft tissue problems	0.0199
	Soft tissue	Hypermobility	Those without hypermobility	0.5352
	Soft tissue	Joint problems	Those without joint problems	0.0015
	Soft tissue	Hearing problems	Those without hearing problems	0.4284
	Soft tissue	Vision problems	Those without vision problems	0.0232
	Soft tissue	Dental problems	Those without dental problems	0.8623
	Soft tissue	Breathing problems	Those without breathing problems	0.3793
	Soft tissue	Stomach problems	Those without stomach problems	0.9868
	Soft tissue	Kidney problems	Those without kidney problems	0.2943
	Soft tissue	High blood pressure	Those without high blood pressure	0.111
	Soft tissue	Heart problems	Those without heart problems	0.5007
	Soft tissue	Sexual problems	Those without sexual problems	0.8314
	Soft tissue	Sleep disturbance	Those without sleep disturbance	0.1684
	Soft tissue	Mental health problems	Those without mental health problems	0.8878
	Soft tissue	Basilar invagination	Those without basilar invagination	0.8223
	Soft tissue	Gynaecological problems	Those without gynaecological problems	0.8517
	Soft tissue	Fertility problems	Those without fertility problems	0.1054
	Soft tissue	Chewing problems	Those without chewing problems	0.7055
	Soft tissue	Obesity	Those without obesity	0.7947
	Soft tissue	Low weight	Those without low weight	0.0437
	Abbreviations: OI, osteogenesis imperfecta Notes: a Green cells represent statistically significant p values
