# Supplementary material for: The IMPACT Survey: the economic impact of osteogenesis imperfecta in adults
Source: Orphanet J Rare Dis. 2024 Jun 3;19:222. doi: 10.1186/s13023-024-03218-6 (PMC11149192; doi:10.1186/s13023-024-03218-6)
Supplement: Supplementary file 25 — Supplementary Material 25: Appendix Table 21. Pairwise analysis p-values for the usage of OI consumables and services over 12 months. This table provides a comprehensive overview of p-values obtained from pairwise analyses of patient reported characteristics associated with the use of specific OI consumables and services over a 12-month period. [file 13023_2024_3218_MOESM25_ESM.xlsx]

## Sheet: Appendix Table 21
	Appendix Table 21: Pairwise analysis p-values for the usage of OI consumables and services over 12 months a
	OI consumable or service	Variable 1	Variable 2	p value
	Manual wheelchair	Male participants	Female participants	0.922
	Manual wheelchair	A: Mild OI	B: Moderate OI	0
	Manual wheelchair	A: Mild OI	C: Severe OI	0
	Manual wheelchair	B: Moderate OI	C: Severe OI	0
	Manual wheelchair	D: 18-30 years	E: 31-40 years	0
	Manual wheelchair	D: 18-30 years	F: 41-50 years	0.002
	Manual wheelchair	D: 18-30 years	G: 51-60 years	0.001
	Manual wheelchair	D: 18-30 years	H: Over 61 years	0
	Manual wheelchair	E: 31-40 years	F: 41-50 years	0.765
	Manual wheelchair	E: 31-40 years	G: 51-60 years	0.864
	Manual wheelchair	E: 31-40 years	H: Over 61 years	0.556
	Manual wheelchair	F: 41-50 years	G: 51-60 years	0.666
	Manual wheelchair	F: 41-50 years	H: Over 61 years	0.417
	Manual wheelchair	G: 51-60 years	H: Over 61 years	0.689
	Manual wheelchair	Pain	Those without pain	0.021
	Manual wheelchair	Fractures	Those without fractures	0.069
	Manual wheelchair	Arm fractures	Those without arm fractures	0.057
	Manual wheelchair	Leg fractures	Those without leg fractures	0
	Manual wheelchair	Vertebral fractures	Those without vertebral fractures	0.089
	Manual wheelchair	Rib fractures	Those without rib fractures	0
	Manual wheelchair	Fatigue	Those without fatigue	0.025
	Manual wheelchair	Scoliosis and other bone problems	Those without scoliosis and other bone problems	0
	Manual wheelchair	Soft tissue	Those without soft tissue problems	0.251
	Manual wheelchair	Hypermobility	Those without hypermobility	0.107
	Manual wheelchair	Joint problems	Those without joint problems	0.741
	Manual wheelchair	Hearing problems	Those without hearing problems	0.034
	Manual wheelchair	Vision problems	Those without vision problems	0.435
	Manual wheelchair	Dental problems	Those without dental problems	0.067
	Manual wheelchair	Breathing problems	Those without breathing problems	0
	Manual wheelchair	Stomach problems	Those without stomach problems	0.028
	Manual wheelchair	Kidney problems	Those without kidney problems	0.008
	Manual wheelchair	High blood pressure	Those without high blood pressure	0.619
	Manual wheelchair	Heart problems	Those without heart problems	0.797
	Manual wheelchair	Sexual problems	Those without sexual problems	0.792
	Manual wheelchair	Sleep disturbance	Those without sleep disturbance	0.34
	Manual wheelchair	Mental health problems	Those without mental health problems	0.341
	Manual wheelchair	Basilar invagination	Those without basilar invagination	0.019
	Manual wheelchair	Gynaecological problems	Those without gynaecological problems	0.859
	Manual wheelchair	Fertility problems	Those without fertility problems	0.017
	Manual wheelchair	Chewing problems	Those without chewing problems	0.338
	Manual wheelchair	Obesity	Those without obesity	0
	Manual wheelchair	Low weight	Those without low weight	0.567
	Powered wheelchair	Male participants	Female participants	0.456
	Powered wheelchair	A: Mild OI	B: Moderate OI	0
	Powered wheelchair	A: Mild OI	C: Severe OI	0
	Powered wheelchair	B: Moderate OI	C: Severe OI	0
	Powered wheelchair	D: 18-30 years	E: 31-40 years	0.627
	Powered wheelchair	D: 18-30 years	F: 41-50 years	0.301
	Powered wheelchair	D: 18-30 years	G: 51-60 years	0.001
	Powered wheelchair	D: 18-30 years	H: Over 61 years	0.359
	Powered wheelchair	E: 31-40 years	F: 41-50 years	0.537
	Powered wheelchair	E: 31-40 years	G: 51-60 years	0.002
	Powered wheelchair	E: 31-40 years	H: Over 61 years	0.591
	Powered wheelchair	F: 41-50 years	G: 51-60 years	0.019
	Powered wheelchair	F: 41-50 years	H: Over 61 years	0.994
	Powered wheelchair	G: 51-60 years	H: Over 61 years	0.032
	Powered wheelchair	Pain	Those without pain	0.604
	Powered wheelchair	Fractures	Those without fractures	0.002
	Powered wheelchair	Arm fractures	Those without arm fractures	0
	Powered wheelchair	Leg fractures	Those without leg fractures	0.016
	Powered wheelchair	Vertebral fractures	Those without vertebral fractures	0.126
	Powered wheelchair	Rib fractures	Those without rib fractures	0
	Powered wheelchair	Fatigue	Those without fatigue	0.186
	Powered wheelchair	Scoliosis and other bone problems	Those without scoliosis and other bone problems	0
	Powered wheelchair	Soft tissue	Those without soft tissue problems	0.741
	Powered wheelchair	Hypermobility	Those without hypermobility	0.002
	Powered wheelchair	Joint problems	Those without joint problems	0.506
	Powered wheelchair	Hearing problems	Those without hearing problems	0.287
	Powered wheelchair	Vision problems	Those without vision problems	0.111
	Powered wheelchair	Dental problems	Those without dental problems	0.007
	Powered wheelchair	Breathing problems	Those without breathing problems	0
	Powered wheelchair	Stomach problems	Those without stomach problems	0.053
	Powered wheelchair	Kidney problems	Those without kidney problems	0.002
	Powered wheelchair	High blood pressure	Those without high blood pressure	0.223
	Powered wheelchair	Heart problems	Those without heart problems	0.65
	Powered wheelchair	Sexual problems	Those without sexual problems	0.968
	Powered wheelchair	Sleep disturbance	Those without sleep disturbance	0.417
	Powered wheelchair	Mental health problems	Those without mental health problems	0.322
	Powered wheelchair	Basilar invagination	Those without basilar invagination	0.001
	Powered wheelchair	Gynaecological problems	Those without gynaecological problems	0.126
	Powered wheelchair	Fertility problems	Those without fertility problems	0.03
	Powered wheelchair	Chewing problems	Those without chewing problems	0.002
	Powered wheelchair	Obesity	Those without obesity	0.01
	Powered wheelchair	Low weight	Those without low weight	0.843
	Walking aids	Male participants	Female participants	0.074
	Walking aids	A: Mild OI	B: Moderate OI	0
	Walking aids	A: Mild OI	C: Severe OI	0.03
	Walking aids	B: Moderate OI	C: Severe OI	0
	Walking aids	D: 18-30 years	E: 31-40 years	0.003
	Walking aids	D: 18-30 years	F: 41-50 years	0.051
	Walking aids	D: 18-30 years	G: 51-60 years	0.328
	Walking aids	D: 18-30 years	H: Over 61 years	0.089
	Walking aids	E: 31-40 years	F: 41-50 years	0.382
	Walking aids	E: 31-40 years	G: 51-60 years	0
	Walking aids	E: 31-40 years	H: Over 61 years	0
	Walking aids	F: 41-50 years	G: 51-60 years	0.004
	Walking aids	F: 41-50 years	H: Over 61 years	0.001
	Walking aids	G: 51-60 years	H: Over 61 years	0.44
	Walking aids	Pain	Those without pain	0
	Walking aids	Fractures	Those without fractures	0
	Walking aids	Arm fractures	Those without arm fractures	0.184
	Walking aids	Leg fractures	Those without leg fractures	0
	Walking aids	Vertebral fractures	Those without vertebral fractures	0
	Walking aids	Rib fractures	Those without rib fractures	0.0683
	Walking aids	Fatigue	Those without fatigue	0
	Walking aids	Scoliosis and other bone problems	Those without scoliosis and other bone problems	0.198
	Walking aids	Soft tissue	Those without soft tissue problems	0
	Walking aids	Hypermobility	Those without hypermobility	0.009
	Walking aids	Joint problems	Those without joint problems	0
	Walking aids	Hearing problems	Those without hearing problems	0.511
	Walking aids	Vision problems	Those without vision problems	0.493
	Walking aids	Dental problems	Those without dental problems	0.026
	Walking aids	Breathing problems	Those without breathing problems	0.431
	Walking aids	Stomach problems	Those without stomach problems	0.018
	Walking aids	Kidney problems	Those without kidney problems	0.954
	Walking aids	High blood pressure	Those without high blood pressure	0.019
	Walking aids	Heart problems	Those without heart problems	0.019
	Walking aids	Sexual problems	Those without sexual problems	0.001
	Walking aids	Sleep disturbance	Those without sleep disturbance	0
	Walking aids	Mental health problems	Those without mental health problems	0.605
	Walking aids	Basilar invagination	Those without basilar invagination	0.024
	Walking aids	Gynaecological problems	Those without gynaecological problems	0.873
	Walking aids	Fertility problems	Those without fertility problems	0.773
	Walking aids	Chewing problems	Those without chewing problems	0.063
	Walking aids	Obesity	Those without obesity	0
	Walking aids	Low weight	Those without low weight	0.169
	Hearing aids	Male participants	Female participants	0.913
	Hearing aids	A: Mild OI	B: Moderate OI	0.235
	Hearing aids	A: Mild OI	C: Severe OI	0.087
	Hearing aids	B: Moderate OI	C: Severe OI	0.375
	Hearing aids	D: 18-30 years	E: 31-40 years	0.172
	Hearing aids	D: 18-30 years	F: 41-50 years	0.004
	Hearing aids	D: 18-30 years	G: 51-60 years	0
	Hearing aids	D: 18-30 years	H: Over 61 years	0
	Hearing aids	E: 31-40 years	F: 41-50 years	0.085
	Hearing aids	E: 31-40 years	G: 51-60 years	0
	Hearing aids	E: 31-40 years	H: Over 61 years	0
	Hearing aids	F: 41-50 years	G: 51-60 years	0.007
	Hearing aids	F: 41-50 years	H: Over 61 years	0
	Hearing aids	G: 51-60 years	H: Over 61 years	0.059
	Hearing aids	Pain	Those without pain	0.745
	Hearing aids	Fractures	Those without fractures	0.04
	Hearing aids	Arm fractures	Those without arm fractures	0.013
	Hearing aids	Leg fractures	Those without leg fractures	0.039
	Hearing aids	Vertebral fractures	Those without vertebral fractures	0
	Hearing aids	Rib fractures	Those without rib fractures	0.387
	Hearing aids	Fatigue	Those without fatigue	0.103
	Hearing aids	Scoliosis and other bone problems	Those without scoliosis and other bone problems	0.514
	Hearing aids	Soft tissue	Those without soft tissue problems	0.03
	Hearing aids	Hypermobility	Those without hypermobility	0.184
	Hearing aids	Joint problems	Those without joint problems	0.001
	Hearing aids	Hearing problems	Those without hearing problems	0
	Hearing aids	Vision problems	Those without vision problems	0
	Hearing aids	Dental problems	Those without dental problems	0
	Hearing aids	Breathing problems	Those without breathing problems	0.002
	Hearing aids	Stomach problems	Those without stomach problems	0.63
	Hearing aids	Kidney problems	Those without kidney problems	0.039
	Hearing aids	High blood pressure	Those without high blood pressure	0
	Hearing aids	Heart problems	Those without heart problems	0.058
	Hearing aids	Sexual problems	Those without sexual problems	0.039
	Hearing aids	Sleep disturbance	Those without sleep disturbance	0.946
	Hearing aids	Mental health problems	Those without mental health problems	0.292
	Hearing aids	Basilar invagination	Those without basilar invagination	0
	Hearing aids	Gynaecological problems	Those without gynaecological problems	0.793
	Hearing aids	Fertility problems	Those without fertility problems	0.863
	Hearing aids	Chewing problems	Those without chewing problems	0.291
	Hearing aids	Obesity	Those without obesity	0.033
	Hearing aids	Low weight	Those without low weight	0.667
	Breathing aids	Male participants	Female participants	0
	Breathing aids	A: Mild OI	B: Moderate OI	0
	Breathing aids	A: Mild OI	C: Severe OI	0
	Breathing aids	B: Moderate OI	C: Severe OI	0
	Breathing aids	D: 18-30 years	E: 31-40 years	0.867
	Breathing aids	D: 18-30 years	F: 41-50 years	0.556
	Breathing aids	D: 18-30 years	G: 51-60 years	0.629
	Breathing aids	D: 18-30 years	H: Over 61 years	0.277
	Breathing aids	E: 31-40 years	F: 41-50 years	0.645
	Breathing aids	E: 31-40 years	G: 51-60 years	0.496
	Breathing aids	E: 31-40 years	H: Over 61 years	0.191
	Breathing aids	F: 41-50 years	G: 51-60 years	0.289
	Breathing aids	F: 41-50 years	H: Over 61 years	0.102
	Breathing aids	G: 51-60 years	H: Over 61 years	0.535
	Breathing aids	Pain	Those without pain	0.614
	Breathing aids	Fractures	Those without fractures	0.755
	Breathing aids	Arm fractures	Those without arm fractures	0.15
	Breathing aids	Leg fractures	Those without leg fractures	0.898
	Breathing aids	Vertebral fractures	Those without vertebral fractures	0.562
	Breathing aids	Rib fractures	Those without rib fractures	0.019
	Breathing aids	Fatigue	Those without fatigue	0.25
	Breathing aids	Scoliosis and other bone problems	Those without scoliosis and other bone problems	0.013
	Breathing aids	Soft tissue	Those without soft tissue problems	0.989
	Breathing aids	Hypermobility	Those without hypermobility	0
	Breathing aids	Joint problems	Those without joint problems	0.879
	Breathing aids	Hearing problems	Those without hearing problems	0.646
	Breathing aids	Vision problems	Those without vision problems	0.114
	Breathing aids	Dental problems	Those without dental problems	0.818
	Breathing aids	Breathing problems	Those without breathing problems	0
	Breathing aids	Stomach problems	Those without stomach problems	0.52
	Breathing aids	Kidney problems	Those without kidney problems	0
	Breathing aids	High blood pressure	Those without high blood pressure	0.01
	Breathing aids	Heart problems	Those without heart problems	0.004
	Breathing aids	Sexual problems	Those without sexual problems	0.153
	Breathing aids	Sleep disturbance	Those without sleep disturbance	0.017
	Breathing aids	Mental health problems	Those without mental health problems	0.852
	Breathing aids	Basilar invagination	Those without basilar invagination	0.004
	Breathing aids	Gynaecological problems	Those without gynaecological problems	0.743
	Breathing aids	Fertility problems	Those without fertility problems	0.689
	Breathing aids	Chewing problems	Those without chewing problems	0.014
	Breathing aids	Obesity	Those without obesity	0
	Breathing aids	Low weight	Those without low weight	0.805
	Home modifications	Male participants	Female participants	0.636
	Home modifications	A: Mild OI	B: Moderate OI	0
	Home modifications	A: Mild OI	C: Severe OI	0
	Home modifications	B: Moderate OI	C: Severe OI	0
	Home modifications	D: 18-30 years	E: 31-40 years	0.818
	Home modifications	D: 18-30 years	F: 41-50 years	0.839
	Home modifications	D: 18-30 years	G: 51-60 years	0.551
	Home modifications	D: 18-30 years	H: Over 61 years	0.033
	Home modifications	E: 31-40 years	F: 41-50 years	0.989
	Home modifications	E: 31-40 years	G: 51-60 years	0.39
	Home modifications	E: 31-40 years	H: Over 61 years	0.014
	Home modifications	F: 41-50 years	G: 51-60 years	0.425
	Home modifications	F: 41-50 years	H: Over 61 years	0.02
	Home modifications	G: 51-60 years	H: Over 61 years	0.122
	Home modifications	Pain	Those without pain	0
	Home modifications	Fractures	Those without fractures	0.016
	Home modifications	Arm fractures	Those without arm fractures	0.027
	Home modifications	Leg fractures	Those without leg fractures	0
	Home modifications	Vertebral fractures	Those without vertebral fractures	0.026
	Home modifications	Rib fractures	Those without rib fractures	0
	Home modifications	Fatigue	Those without fatigue	0
	Home modifications	Scoliosis and other bone problems	Those without scoliosis and other bone problems	0
	Home modifications	Soft tissue	Those without soft tissue problems	0.006
	Home modifications	Hypermobility	Those without hypermobility	0.302
	Home modifications	Joint problems	Those without joint problems	0.018
	Home modifications	Hearing problems	Those without hearing problems	0.327
	Home modifications	Vision problems	Those without vision problems	0.021
	Home modifications	Dental problems	Those without dental problems	0.001
	Home modifications	Breathing problems	Those without breathing problems	0
	Home modifications	Stomach problems	Those without stomach problems	0.018
	Home modifications	Kidney problems	Those without kidney problems	0
	Home modifications	High blood pressure	Those without high blood pressure	0
	Home modifications	Heart problems	Those without heart problems	0.083
	Home modifications	Sexual problems	Those without sexual problems	0.003
	Home modifications	Sleep disturbance	Those without sleep disturbance	0.005
	Home modifications	Mental health problems	Those without mental health problems	0.235
	Home modifications	Basilar invagination	Those without basilar invagination	0.013
	Home modifications	Gynaecological problems	Those without gynaecological problems	0.852
	Home modifications	Fertility problems	Those without fertility problems	0.181
	Home modifications	Chewing problems	Those without chewing problems	0.02
	Home modifications	Obesity	Those without obesity	0
	Home modifications	Low weight	Those without low weight	0.288
	Vehicle modifications	Male participants	Female participants	0.502
	Vehicle modifications	A: Mild OI	B: Moderate OI	0
	Vehicle modifications	A: Mild OI	C: Severe OI	0
	Vehicle modifications	B: Moderate OI	C: Severe OI	0
	Vehicle modifications	D: 18-30 years	E: 31-40 years	0.135
	Vehicle modifications	D: 18-30 years	F: 41-50 years	0.198
	Vehicle modifications	D: 18-30 years	G: 51-60 years	0.116
	Vehicle modifications	D: 18-30 years	H: Over 61 years	0.164
	Vehicle modifications	E: 31-40 years	F: 41-50 years	0.898
	Vehicle modifications	E: 31-40 years	G: 51-60 years	0.824
	Vehicle modifications	E: 31-40 years	H: Over 61 years	0.896
	Vehicle modifications	F: 41-50 years	G: 51-60 years	0.745
	Vehicle modifications	F: 41-50 years	H: Over 61 years	0.816
	Vehicle modifications	G: 51-60 years	H: Over 61 years	0.946
	Vehicle modifications	Pain	Those without pain	0.058
	Vehicle modifications	Fractures	Those without fractures	0.063
	Vehicle modifications	Arm fractures	Those without arm fractures	0.069
	Vehicle modifications	Leg fractures	Those without leg fractures	0
	Vehicle modifications	Vertebral fractures	Those without vertebral fractures	0.517
	Vehicle modifications	Rib fractures	Those without rib fractures	0
	Vehicle modifications	Fatigue	Those without fatigue	0.014
	Vehicle modifications	Scoliosis and other bone problems	Those without scoliosis and other bone problems	0
	Vehicle modifications	Soft tissue	Those without soft tissue problems	0.29
	Vehicle modifications	Hypermobility	Those without hypermobility	0.006
	Vehicle modifications	Joint problems	Those without joint problems	0.452
	Vehicle modifications	Hearing problems	Those without hearing problems	0.083
	Vehicle modifications	Vision problems	Those without vision problems	0.499
	Vehicle modifications	Dental problems	Those without dental problems	0.019
	Vehicle modifications	Breathing problems	Those without breathing problems	0
	Vehicle modifications	Stomach problems	Those without stomach problems	0.745
	Vehicle modifications	Kidney problems	Those without kidney problems	0.022
	Vehicle modifications	High blood pressure	Those without high blood pressure	0.003
	Vehicle modifications	Heart problems	Those without heart problems	0.47
	Vehicle modifications	Sexual problems	Those without sexual problems	0.931
	Vehicle modifications	Sleep disturbance	Those without sleep disturbance	0.502
	Vehicle modifications	Mental health problems	Those without mental health problems	0.175
	Vehicle modifications	Basilar invagination	Those without basilar invagination	0.005
	Vehicle modifications	Gynaecological problems	Those without gynaecological problems	0.78
	Vehicle modifications	Fertility problems	Those without fertility problems	0.053
	Vehicle modifications	Chewing problems	Those without chewing problems	0.085
	Vehicle modifications	Obesity	Those without obesity	0.019
	Vehicle modifications	Low weight	Those without low weight	0.192
	Work modifications	Male participants	Female participants	0.158
	Work modifications	A: Mild OI	B: Moderate OI	0
	Work modifications	A: Mild OI	C: Severe OI	0
	Work modifications	B: Moderate OI	C: Severe OI	0
	Work modifications	D: 18-30 years	E: 31-40 years	0.809
	Work modifications	D: 18-30 years	F: 41-50 years	0.821
	Work modifications	D: 18-30 years	G: 51-60 years	0.031
	Work modifications	D: 18-30 years	H: Over 61 years	0
	Work modifications	E: 31-40 years	F: 41-50 years	0.626
	Work modifications	E: 31-40 years	G: 51-60 years	0.04
	Work modifications	E: 31-40 years	H: Over 61 years	0
	Work modifications	F: 41-50 years	G: 51-60 years	0.017
	Work modifications	F: 41-50 years	H: Over 61 years	0
	Work modifications	G: 51-60 years	H: Over 61 years	0.048
	Work modifications	Pain	Those without pain	0.058
	Work modifications	Fractures	Those without fractures	0.063
	Work modifications	Arm fractures	Those without arm fractures	0.069
	Work modifications	Leg fractures	Those without leg fractures	0
	Work modifications	Vertebral fractures	Those without vertebral fractures	0.902
	Work modifications	Rib fractures	Those without rib fractures	0.059
	Work modifications	Fatigue	Those without fatigue	0.258
	Work modifications	Scoliosis and other bone problems	Those without scoliosis and other bone problems	0
	Work modifications	Soft tissue	Those without soft tissue problems	0.518
	Work modifications	Hypermobility	Those without hypermobility	0.11
	Work modifications	Joint problems	Those without joint problems	0.922
	Work modifications	Hearing problems	Those without hearing problems	0.128
	Work modifications	Vision problems	Those without vision problems	0.787
	Work modifications	Dental problems	Those without dental problems	0.091
	Work modifications	Breathing problems	Those without breathing problems	0
	Work modifications	Stomach problems	Those without stomach problems	0.24
	Work modifications	Kidney problems	Those without kidney problems	0.03
	Work modifications	High blood pressure	Those without high blood pressure	0.381
	Work modifications	Heart problems	Those without heart problems	0.274
	Work modifications	Sexual problems	Those without sexual problems	0.19
	Work modifications	Sleep disturbance	Those without sleep disturbance	0.523
	Work modifications	Mental health problems	Those without mental health problems	0.289
	Work modifications	Basilar invagination	Those without basilar invagination	0.12
	Work modifications	Gynaecological problems	Those without gynaecological problems	0.53
	Work modifications	Fertility problems	Those without fertility problems	0.747
	Work modifications	Chewing problems	Those without chewing problems	0.249
	Work modifications	Obesity	Those without obesity	0.002
	Work modifications	Low weight	Those without low weight	0.5
	Personal care/support assistance	Male participants	Female participants	0.004
	Personal care/support assistance	A: Mild OI	B: Moderate OI	0
	Personal care/support assistance	A: Mild OI	C: Severe OI	0
	Personal care/support assistance	B: Moderate OI	C: Severe OI	0
	Personal care/support assistance	D: 18-30 years	E: 31-40 years	0.829
	Personal care/support assistance	D: 18-30 years	F: 41-50 years	0.941
	Personal care/support assistance	D: 18-30 years	G: 51-60 years	0.315
	Personal care/support assistance	D: 18-30 years	H: Over 61 years	0.438
	Personal care/support assistance	E: 31-40 years	F: 41-50 years	0.767
	Personal care/support assistance	E: 31-40 years	G: 51-60 years	0.201
	Personal care/support assistance	E: 31-40 years	H: Over 61 years	0.531
	Personal care/support assistance	F: 41-50 years	G: 51-60 years	0.347
	Personal care/support assistance	F: 41-50 years	H: Over 61 years	0.397
	Personal care/support assistance	G: 51-60 years	H: Over 61 years	0.094
	Personal care/support assistance	Pain	Those without pain	0.012
	Personal care/support assistance	Fractures	Those without fractures	0.001
	Personal care/support assistance	Arm fractures	Those without arm fractures	0
	Personal care/support assistance	Leg fractures	Those without leg fractures	0
	Personal care/support assistance	Vertebral fractures	Those without vertebral fractures	0.009
	Personal care/support assistance	Rib fractures	Those without rib fractures	0
	Personal care/support assistance	Fatigue	Those without fatigue	0.009
	Personal care/support assistance	Scoliosis and other bone problems	Those without scoliosis and other bone problems	0
	Personal care/support assistance	Soft tissue	Those without soft tissue problems	0.387
	Personal care/support assistance	Hypermobility	Those without hypermobility	0.058
	Personal care/support assistance	Joint problems	Those without joint problems	0.197
	Personal care/support assistance	Hearing problems	Those without hearing problems	0.172
	Personal care/support assistance	Vision problems	Those without vision problems	0.005
	Personal care/support assistance	Dental problems	Those without dental problems	0.005
	Personal care/support assistance	Breathing problems	Those without breathing problems	0
	Personal care/support assistance	Stomach problems	Those without stomach problems	0
	Personal care/support assistance	Kidney problems	Those without kidney problems	0
	Personal care/support assistance	High blood pressure	Those without high blood pressure	0.199
	Personal care/support assistance	Heart problems	Those without heart problems	0.036
	Personal care/support assistance	Sexual problems	Those without sexual problems	0.073
	Personal care/support assistance	Sleep disturbance	Those without sleep disturbance	0
	Personal care/support assistance	Mental health problems	Those without mental health problems	0.424
	Personal care/support assistance	Basilar invagination	Those without basilar invagination	0
	Personal care/support assistance	Gynaecological problems	Those without gynaecological problems	0.06
	Personal care/support assistance	Fertility problems	Those without fertility problems	0.629
	Personal care/support assistance	Chewing problems	Those without chewing problems	0
	Personal care/support assistance	Obesity	Those without obesity	0.002
	Personal care/support assistance	Low weight	Those without low weight	0.55
	Dental work	Male participants	Female participants	0.38
	Dental work	A: Mild OI	B: Moderate OI	0
	Dental work	A: Mild OI	C: Severe OI	0
	Dental work	B: Moderate OI	C: Severe OI	0.122
	Dental work	D: 18-30 years	E: 31-40 years	0.706
	Dental work	D: 18-30 years	F: 41-50 years	0.466
	Dental work	D: 18-30 years	G: 51-60 years	0.031
	Dental work	D: 18-30 years	H: Over 61 years	0
	Dental work	E: 31-40 years	F: 41-50 years	0.688
	Dental work	E: 31-40 years	G: 51-60 years	0.009
	Dental work	E: 31-40 years	H: Over 61 years	0
	Dental work	F: 41-50 years	G: 51-60 years	0.004
	Dental work	F: 41-50 years	H: Over 61 years	0
	Dental work	G: 51-60 years	H: Over 61 years	0.095
	Dental work	Pain	Those without pain	0
	Dental work	Fractures	Those without fractures	0.128
	Dental work	Arm fractures	Those without arm fractures	0.641
	Dental work	Leg fractures	Those without leg fractures	0.426
	Dental work	Vertebral fractures	Those without vertebral fractures	0.004
	Dental work	Rib fractures	Those without rib fractures	0.014
	Dental work	Fatigue	Those without fatigue	0.013
	Dental work	Scoliosis and other bone problems	Those without scoliosis and other bone problems	0
	Dental work	Soft tissue	Those without soft tissue problems	0.013
	Dental work	Hypermobility	Those without hypermobility	0.213
	Dental work	Joint problems	Those without joint problems	0
	Dental work	Hearing problems	Those without hearing problems	0.03
	Dental work	Vision problems	Those without vision problems	0
	Dental work	Dental problems	Those without dental problems	0
	Dental work	Breathing problems	Those without breathing problems	0.005
	Dental work	Stomach problems	Those without stomach problems	0
	Dental work	Kidney problems	Those without kidney problems	0.018
	Dental work	High blood pressure	Those without high blood pressure	0.003
	Dental work	Heart problems	Those without heart problems	0.064
	Dental work	Sexual problems	Those without sexual problems	0.308
	Dental work	Sleep disturbance	Those without sleep disturbance	0
	Dental work	Mental health problems	Those without mental health problems	0.03
	Dental work	Basilar invagination	Those without basilar invagination	0.011
	Dental work	Gynaecological problems	Those without gynaecological problems	0.17
	Dental work	Fertility problems	Those without fertility problems	0.98
	Dental work	Chewing problems	Those without chewing problems	0.291
	Dental work	Obesity	Those without obesity	0
	Dental work	Low weight	Those without low weight	0.183
	Abbreviations: OI, osteogenesis imperfecta Notes: a Green cells represent statistically significant p values
