# Supplementary material for: The IMPACT Survey: the economic impact of osteogenesis imperfecta in adults
Source: Orphanet J Rare Dis. 2024 Jun 3;19:222. doi: 10.1186/s13023-024-03218-6 (PMC11149192; doi:10.1186/s13023-024-03218-6)
Supplement: Supplementary file 26 — Supplementary Material 26: Appendix Table 22. Pairwise analysis p-values for missed workdays over 4 weeks. This table provides a comprehensive overview of p-values obtained from pairwise analyses of patient reported characteristics associated with missed workdays over a 4-week period. [file 13023_2024_3218_MOESM26_ESM.xlsx]

## Sheet: Appendix Table 22
	Appendix Table 22: Pairwise analysis p-values for missed workdays over 4 weeks a
	Variable 1	Variable 2	p value
	Male participants	Female participants	0.2286
	A: Mild OI	B: Moderate OI	0.0001
	A: Mild OI	C: Severe OI	0.1627
	B: Moderate OI	C: Severe OI	0.2092
	D: 18-30 years	E: 31-40 years	0.3015
	D: 18-30 years	F: 41-50 years	0.8749
	D: 18-30 years	G: 51-60 years	0.1995
	D: 18-30 years	H: Over 61 years	0.6363
	E: 31-40 years	F: 41-50 years	0.3593
	E: 31-40 years	G: 51-60 years	0.6032
	E: 31-40 years	H: Over 61 years	0.967
	F: 41-50 years	G: 51-60 years	0.2331
	F: 41-50 years	H: Over 61 years	0.683
	G: 51-60 years	H: Over 61 years	0.8219
	Pain	Those without pain	0.003
	Fractures	Those without fractures	0
	Arm fractures	Those without arm fractures	0.0139
	Leg fractures	Those without leg fractures	0.004
	Vertebral fractures	Those without vertebral fractures	0.0312
	Rib fractures	Those without rib fractures	0.0064
	Fatigue	Those without fatigue	0.2644
	Scoliosis and other bone problems	Those without scoliosis and other bone problems	0.0672
	Soft tissue	Those without soft tissue problems	0.7231
	Hypermobility	Those without hypermobility	0.5699
	Joint problems	Those without joint problems	0.0292
	Hearing problems	Those without hearing problems	0.8346
	Vision problems	Those without vision problems	0.1277
	Dental problems	Those without dental problems	0.3391
	Breathing problems	Those without breathing problems	0.4101
	Stomach problems	Those without stomach problems	0.8093
	Kidney problems	Those without kidney problems	0.0814
	High blood pressure	Those without high blood pressure	0.4557
	Heart problems	Those without heart problems	0.7162
	Sexual problems	Those without sexual problems	0.1386
	Sleep disturbance	Those without sleep disturbance	0.0011
	Mental health problems	Those without mental health problems	0.008
	Basilar invagination	Those without basilar invagination	0.2565
	Gynaecological problems	Those without gynaecological problems	0.2678
	Fertility problems	Those without fertility problems	0.3893
	Chewing problems	Those without chewing problems	0.7792
	Obesity	Those without obesity	0.359
	Low weight	Those without low weight	0.5497
	Abbreviations: OI, osteogenesis imperfecta Notes: a Green cells represent statistically significant p values
