# Supplementary material for: The IMPACT Survey: the economic impact of osteogenesis imperfecta in adults
Source: Orphanet J Rare Dis. 2024 Jun 3;19:222. doi: 10.1186/s13023-024-03218-6 (PMC11149192; doi:10.1186/s13023-024-03218-6)
Supplement: Supplementary file 27 — Supplementary Material 27: Appendix Table 23. Pairwise analysis p-values for out-of-pocket spending over 4 weeks. This table provides a comprehensive overview of p-values obtained from pairwise analyses of patient reported characteristics associated with out-of-pocket spending over a 4-week period. [file 13023_2024_3218_MOESM27_ESM.xlsx]

## Sheet: Appendix Table 23
	Appendix Table 23: Pairwise analysis p-values for out-of-pocket spending over 4 weeks a
	Out-of-pocket spending	Variable 1	Variable 2	p value
	Total spend of queried catergories	Male participants	Female participants	0.0398
	Total spend of queried catergories	A: Mild OI	B: Moderate OI	0.0145
	Total spend of queried catergories	A: Mild OI	C: Severe OI	0.0062
	Total spend of queried catergories	B: Moderate OI	C: Severe OI	0.2131
	Total spend of queried catergories	D: 18-30 years	E: 31-40 years	0.4246
	Total spend of queried catergories	D: 18-30 years	F: 41-50 years	0.5441
	Total spend of queried catergories	D: 18-30 years	G: 51-60 years	0.2903
	Total spend of queried catergories	D: 18-30 years	H: Over 61 years	0.3758
	Total spend of queried catergories	E: 31-40 years	F: 41-50 years	0.5884
	Total spend of queried catergories	E: 31-40 years	G: 51-60 years	0.5338
	Total spend of queried catergories	E: 31-40 years	H: Over 61 years	0.7897
	Total spend of queried catergories	F: 41-50 years	G: 51-60 years	0.3528
	Total spend of queried catergories	F: 41-50 years	H: Over 61 years	0.6241
	Total spend of queried catergories	G: 51-60 years	H: Over 61 years	0.4248
	Total spend of queried catergories	Pain	Those without pain	0.0009
	Total spend of queried catergories	Fractures	Those without fractures	0.1808
	Total spend of queried catergories	Arm fractures	Those without arm fractures	0.9474
	Total spend of queried catergories	Leg fractures	Those without leg fractures	0.0608
	Total spend of queried catergories	Vertebral fractures	Those without vertebral fractures	0.0908
	Total spend of queried catergories	Rib fractures	Those without rib fractures	0.3351
	Total spend of queried catergories	Fatigue	Those without fatigue	0.0152
	Total spend of queried catergories	Scoliosis and other bone problems	Those without scoliosis and other bone problems	0.2216
	Total spend of queried catergories	Soft tissue	Those without soft tissue problems	0.3921
	Total spend of queried catergories	Hypermobility	Those without hypermobility	0.2081
	Total spend of queried catergories	Joint problems	Those without joint problems	0.6842
	Total spend of queried catergories	Hearing problems	Those without hearing problems	0.7458
	Total spend of queried catergories	Vision problems	Those without vision problems	0.4924
	Total spend of queried catergories	Dental problems	Those without dental problems	0.6334
	Total spend of queried catergories	Breathing problems	Those without breathing problems	0.3175
	Total spend of queried catergories	Stomach problems	Those without stomach problems	0.7286
	Total spend of queried catergories	Kidney problems	Those without kidney problems	0.9215
	Total spend of queried catergories	High blood pressure	Those without high blood pressure	0.3592
	Total spend of queried catergories	Heart problems	Those without heart problems	0.5046
	Total spend of queried catergories	Sexual problems	Those without sexual problems	0.6872
	Total spend of queried catergories	Sleep disturbance	Those without sleep disturbance	0.272
	Total spend of queried catergories	Mental health problems	Those without mental health problems	0.3401
	Total spend of queried catergories	Basilar invagination	Those without basilar invagination	0.2289
	Total spend of queried catergories	Gynaecological problems	Those without gynaecological problems	0.3634
	Total spend of queried catergories	Fertility problems	Those without fertility problems	0.2204
	Total spend of queried catergories	Chewing problems	Those without chewing problems	0.4985
	Total spend of queried catergories	Obesity	Those without obesity	0.2545
	Total spend of queried catergories	Low weight	Those without low weight	0.2875
	Medicine	Male participants	Female participants	0.1333
	Medicine	A: Mild OI	B: Moderate OI	0
	Medicine	A: Mild OI	C: Severe OI	0.0625
	Medicine	B: Moderate OI	C: Severe OI	0.6852
	Medicine	D: 18-30 years	E: 31-40 years	0.3683
	Medicine	D: 18-30 years	F: 41-50 years	0.8878
	Medicine	D: 18-30 years	G: 51-60 years	0.5824
	Medicine	D: 18-30 years	H: Over 61 years	0.9962
	Medicine	E: 31-40 years	F: 41-50 years	0.0461
	Medicine	E: 31-40 years	G: 51-60 years	0.0048
	Medicine	E: 31-40 years	H: Over 61 years	0.0239
	Medicine	F: 41-50 years	G: 51-60 years	0.1984
	Medicine	F: 41-50 years	H: Over 61 years	0.7608
	Medicine	G: 51-60 years	H: Over 61 years	0.3054
	Medicine	Pain	Those without pain	0
	Medicine	Fractures	Those without fractures	0.0038
	Medicine	Arm fractures	Those without arm fractures	0.1146
	Medicine	Leg fractures	Those without leg fractures	0.0088
	Medicine	Vertebral fractures	Those without vertebral fractures	0.0008
	Medicine	Rib fractures	Those without rib fractures	0.0258
	Medicine	Fatigue	Those without fatigue	0.0089
	Medicine	Scoliosis and other bone problems	Those without scoliosis and other bone problems	0.0207
	Medicine	Soft tissue	Those without soft tissue problems	0.213
	Medicine	Hypermobility	Those without hypermobility	0.9465
	Medicine	Joint problems	Those without joint problems	0.0137
	Medicine	Hearing problems	Those without hearing problems	0.5137
	Medicine	Vision problems	Those without vision problems	0.0608
	Medicine	Dental problems	Those without dental problems	0.0611
	Medicine	Breathing problems	Those without breathing problems	0.2774
	Medicine	Stomach problems	Those without stomach problems	0.1731
	Medicine	Kidney problems	Those without kidney problems	0.0405
	Medicine	High blood pressure	Those without high blood pressure	0.0874
	Medicine	Heart problems	Those without heart problems	0.4335
	Medicine	Sexual problems	Those without sexual problems	0.2945
	Medicine	Sleep disturbance	Those without sleep disturbance	0.0796
	Medicine	Mental health problems	Those without mental health problems	0.1705
	Medicine	Basilar invagination	Those without basilar invagination	0.1576
	Medicine	Gynaecological problems	Those without gynaecological problems	0.7268
	Medicine	Fertility problems	Those without fertility problems	0.2119
	Medicine	Chewing problems	Those without chewing problems	0.1702
	Medicine	Obesity	Those without obesity	0.6319
	Medicine	Low weight	Those without low weight	0.8004
	Physiotherapy	Male participants	Female participants	0.0236
	Physiotherapy	A: Mild OI	B: Moderate OI	0.3635
	Physiotherapy	A: Mild OI	C: Severe OI	0.3931
	Physiotherapy	B: Moderate OI	C: Severe OI	0.8171
	Physiotherapy	D: 18-30 years	E: 31-40 years	0.7103
	Physiotherapy	D: 18-30 years	F: 41-50 years	0.0143
	Physiotherapy	D: 18-30 years	G: 51-60 years	0.551
	Physiotherapy	D: 18-30 years	H: Over 61 years	0.0223
	Physiotherapy	E: 31-40 years	F: 41-50 years	0.0134
	Physiotherapy	E: 31-40 years	G: 51-60 years	0.0597
	Physiotherapy	E: 31-40 years	H: Over 61 years	0.0234
	Physiotherapy	F: 41-50 years	G: 51-60 years	0.6042
	Physiotherapy	F: 41-50 years	H: Over 61 years	0.9958
	Physiotherapy	G: 51-60 years	H: Over 61 years	0.6171
	Physiotherapy	Pain	Those without pain	0
	Physiotherapy	Fractures	Those without fractures	0.0148
	Physiotherapy	Arm fractures	Those without arm fractures	0.8823
	Physiotherapy	Leg fractures	Those without leg fractures	0.0173
	Physiotherapy	Vertebral fractures	Those without vertebral fractures	0.0346
	Physiotherapy	Rib fractures	Those without rib fractures	0.5786
	Physiotherapy	Fatigue	Those without fatigue	0.0095
	Physiotherapy	Scoliosis and other bone problems	Those without scoliosis and other bone problems	0.0088
	Physiotherapy	Soft tissue	Those without soft tissue problems	0.0005
	Physiotherapy	Hypermobility	Those without hypermobility	0.6552
	Physiotherapy	Joint problems	Those without joint problems	0.0002
	Physiotherapy	Hearing problems	Those without hearing problems	0.7338
	Physiotherapy	Vision problems	Those without vision problems	0.0456
	Physiotherapy	Dental problems	Those without dental problems	0.5649
	Physiotherapy	Breathing problems	Those without breathing problems	0.3389
	Physiotherapy	Stomach problems	Those without stomach problems	0.1415
	Physiotherapy	Kidney problems	Those without kidney problems	0.9392
	Physiotherapy	High blood pressure	Those without high blood pressure	0.9238
	Physiotherapy	Heart problems	Those without heart problems	0.1054
	Physiotherapy	Sexual problems	Those without sexual problems	0.0476
	Physiotherapy	Sleep disturbance	Those without sleep disturbance	0.7484
	Physiotherapy	Mental health problems	Those without mental health problems	0.8217
	Physiotherapy	Basilar invagination	Those without basilar invagination	0.6074
	Physiotherapy	Gynaecological problems	Those without gynaecological problems	0.3283
	Physiotherapy	Fertility problems	Those without fertility problems	0.8913
	Physiotherapy	Chewing problems	Those without chewing problems	0.6364
	Physiotherapy	Obesity	Those without obesity	0.4511
	Physiotherapy	Low weight	Those without low weight	0.0138
	Psychotherapy	Male participants	Female participants	0.3096
	Psychotherapy	A: Mild OI	B: Moderate OI	0.0034
	Psychotherapy	A: Mild OI	C: Severe OI	0.1624
	Psychotherapy	B: Moderate OI	C: Severe OI	0.3645
	Psychotherapy	D: 18-30 years	E: 31-40 years	0.9461
	Psychotherapy	D: 18-30 years	F: 41-50 years	0.4966
	Psychotherapy	D: 18-30 years	G: 51-60 years	0.4637
	Psychotherapy	D: 18-30 years	H: Over 61 years	0.0856
	Psychotherapy	E: 31-40 years	F: 41-50 years	0.3261
	Psychotherapy	E: 31-40 years	G: 51-60 years	0.2986
	Psychotherapy	E: 31-40 years	H: Over 61 years	0.0076
	Psychotherapy	F: 41-50 years	G: 51-60 years	0.9152
	Psychotherapy	F: 41-50 years	H: Over 61 years	0.0781
	Psychotherapy	G: 51-60 years	H: Over 61 years	0.1175
	Psychotherapy	Pain	Those without pain	0.0309
	Psychotherapy	Fractures	Those without fractures	0.1946
	Psychotherapy	Arm fractures	Those without arm fractures	0.8323
	Psychotherapy	Leg fractures	Those without leg fractures	0.1319
	Psychotherapy	Vertebral fractures	Those without vertebral fractures	0.317
	Psychotherapy	Rib fractures	Those without rib fractures	0.2839
	Psychotherapy	Fatigue	Those without fatigue	0.0006
	Psychotherapy	Scoliosis and other bone problems	Those without scoliosis and other bone problems	0.6725
	Psychotherapy	Soft tissue	Those without soft tissue problems	0.9232
	Psychotherapy	Hypermobility	Those without hypermobility	0.1762
	Psychotherapy	Joint problems	Those without joint problems	0.8501
	Psychotherapy	Hearing problems	Those without hearing problems	0.4874
	Psychotherapy	Vision problems	Those without vision problems	0.8373
	Psychotherapy	Dental problems	Those without dental problems	0.444
	Psychotherapy	Breathing problems	Those without breathing problems	0.139
	Psychotherapy	Stomach problems	Those without stomach problems	0.7307
	Psychotherapy	Kidney problems	Those without kidney problems	0.5691
	Psychotherapy	High blood pressure	Those without high blood pressure	0.0212
	Psychotherapy	Heart problems	Those without heart problems	0.9266
	Psychotherapy	Sexual problems	Those without sexual problems	0.3669
	Psychotherapy	Sleep disturbance	Those without sleep disturbance	0.5148
	Psychotherapy	Mental health problems	Those without mental health problems	0.0072
	Psychotherapy	Basilar invagination	Those without basilar invagination	0.5572
	Psychotherapy	Gynaecological problems	Those without gynaecological problems	0.3259
	Psychotherapy	Fertility problems	Those without fertility problems	0.0604
	Psychotherapy	Chewing problems	Those without chewing problems	0.5609
	Psychotherapy	Obesity	Those without obesity	0.1699
	Psychotherapy	Low weight	Those without low weight	0.4117
	Travel to medical appointments	Male participants	Female participants	0.3072
	Travel to medical appointments	A: Mild OI	B: Moderate OI	0.0001
	Travel to medical appointments	A: Mild OI	C: Severe OI	0.1966
	Travel to medical appointments	B: Moderate OI	C: Severe OI	0.8399
	Travel to medical appointments	D: 18-30 years	E: 31-40 years	0.5828
	Travel to medical appointments	D: 18-30 years	F: 41-50 years	0.1507
	Travel to medical appointments	D: 18-30 years	G: 51-60 years	0.7602
	Travel to medical appointments	D: 18-30 years	H: Over 61 years	0.369
	Travel to medical appointments	E: 31-40 years	F: 41-50 years	0.1134
	Travel to medical appointments	E: 31-40 years	G: 51-60 years	0.7479
	Travel to medical appointments	E: 31-40 years	H: Over 61 years	0.562
	Travel to medical appointments	F: 41-50 years	G: 51-60 years	0.1007
	Travel to medical appointments	F: 41-50 years	H: Over 61 years	0.5659
	Travel to medical appointments	G: 51-60 years	H: Over 61 years	0.4347
	Travel to medical appointments	Pain	Those without pain	0.0009
	Travel to medical appointments	Fractures	Those without fractures	0.0116
	Travel to medical appointments	Arm fractures	Those without arm fractures	0.416
	Travel to medical appointments	Leg fractures	Those without leg fractures	0.0139
	Travel to medical appointments	Vertebral fractures	Those without vertebral fractures	0.0022
	Travel to medical appointments	Rib fractures	Those without rib fractures	0.0234
	Travel to medical appointments	Fatigue	Those without fatigue	0.4458
	Travel to medical appointments	Scoliosis and other bone problems	Those without scoliosis and other bone problems	0.0073
	Travel to medical appointments	Soft tissue	Those without soft tissue problems	0.3651
	Travel to medical appointments	Hypermobility	Those without hypermobility	0.4498
	Travel to medical appointments	Joint problems	Those without joint problems	0.0222
	Travel to medical appointments	Hearing problems	Those without hearing problems	0.5193
	Travel to medical appointments	Vision problems	Those without vision problems	0.0364
	Travel to medical appointments	Dental problems	Those without dental problems	0.2037
	Travel to medical appointments	Breathing problems	Those without breathing problems	0.6545
	Travel to medical appointments	Stomach problems	Those without stomach problems	0.1118
	Travel to medical appointments	Kidney problems	Those without kidney problems	0.0611
	Travel to medical appointments	High blood pressure	Those without high blood pressure	0.9295
	Travel to medical appointments	Heart problems	Those without heart problems	0.7856
	Travel to medical appointments	Sexual problems	Those without sexual problems	0.7777
	Travel to medical appointments	Sleep disturbance	Those without sleep disturbance	0.0462
	Travel to medical appointments	Mental health problems	Those without mental health problems	0.6181
	Travel to medical appointments	Basilar invagination	Those without basilar invagination	0.0917
	Travel to medical appointments	Gynaecological problems	Those without gynaecological problems	0.5176
	Travel to medical appointments	Fertility problems	Those without fertility problems	0.213
	Travel to medical appointments	Chewing problems	Those without chewing problems	0.031
	Travel to medical appointments	Obesity	Those without obesity	0.8324
	Travel to medical appointments	Low weight	Those without low weight	0.2822
	Personal care/support assistance	Male participants	Female participants	0.1013
	Personal care/support assistance	A: Mild OI	B: Moderate OI	0.0712
	Personal care/support assistance	A: Mild OI	C: Severe OI	0.0205
	Personal care/support assistance	B: Moderate OI	C: Severe OI	0.2247
	Personal care/support assistance	D: 18-30 years	E: 31-40 years	0.2641
	Personal care/support assistance	D: 18-30 years	F: 41-50 years	0.2426
	Personal care/support assistance	D: 18-30 years	G: 51-60 years	0.3221
	Personal care/support assistance	D: 18-30 years	H: Over 61 years	0.1197
	Personal care/support assistance	E: 31-40 years	F: 41-50 years	0.4278
	Personal care/support assistance	E: 31-40 years	G: 51-60 years	0.6651
	Personal care/support assistance	E: 31-40 years	H: Over 61 years	0.6136
	Personal care/support assistance	F: 41-50 years	G: 51-60 years	0.4008
	Personal care/support assistance	F: 41-50 years	H: Over 61 years	0.475
	Personal care/support assistance	G: 51-60 years	H: Over 61 years	0.4779
	Personal care/support assistance	Pain	Those without pain	0.0459
	Personal care/support assistance	Fractures	Those without fractures	0.5239
	Personal care/support assistance	Arm fractures	Those without arm fractures	0.592
	Personal care/support assistance	Leg fractures	Those without leg fractures	0.6497
	Personal care/support assistance	Vertebral fractures	Those without vertebral fractures	0.5117
	Personal care/support assistance	Rib fractures	Those without rib fractures	0.9609
	Personal care/support assistance	Fatigue	Those without fatigue	0.0812
	Personal care/support assistance	Scoliosis and other bone problems	Those without scoliosis and other bone problems	0.4959
	Personal care/support assistance	Soft tissue	Those without soft tissue problems	0.6512
	Personal care/support assistance	Hypermobility	Those without hypermobility	0.1097
	Personal care/support assistance	Joint problems	Those without joint problems	0.2143
	Personal care/support assistance	Hearing problems	Those without hearing problems	0.7587
	Personal care/support assistance	Vision problems	Those without vision problems	0.1237
	Personal care/support assistance	Dental problems	Those without dental problems	0.9225
	Personal care/support assistance	Breathing problems	Those without breathing problems	0.339
	Personal care/support assistance	Stomach problems	Those without stomach problems	0.4138
	Personal care/support assistance	Kidney problems	Those without kidney problems	0.5292
	Personal care/support assistance	High blood pressure	Those without high blood pressure	0.2582
	Personal care/support assistance	Heart problems	Those without heart problems	0.2013
	Personal care/support assistance	Sexual problems	Those without sexual problems	0.2128
	Personal care/support assistance	Sleep disturbance	Those without sleep disturbance	0.4411
	Personal care/support assistance	Mental health problems	Those without mental health problems	0.4791
	Personal care/support assistance	Basilar invagination	Those without basilar invagination	0.4939
	Personal care/support assistance	Gynaecological problems	Those without gynaecological problems	0.2487
	Personal care/support assistance	Fertility problems	Those without fertility problems	0.025
	Personal care/support assistance	Chewing problems	Those without chewing problems	0.9767
	Personal care/support assistance	Obesity	Those without obesity	0.2177
	Personal care/support assistance	Low weight	Those without low weight	0.0241
	Abbreviations: OI, osteogenesis imperfecta Notes: a Green cells represent statistically significant p values
